# Supplementary material for: Distinct Phenotypic and Genomic Signatures Underlie Contrasting Pathogenic Potential of Staphylococcus epidermidis Clonal Lineages
Source: Front Microbiol. 2019 Aug 27;10:1971. doi: 10.3389/fmicb.2019.01971 (PMC6719527; doi:10.3389/fmicb.2019.01971)
Supplement: TABLE S1 — Nucleotide distance matrix generated in Geneious based on the core genome alignment without the recombination regions. [file Table_1.XLS]

## Sheet: dif_matrix
Table S1 - Nucleotide distance matrix generated in Geneious based on the core genome alignment without the recombination regions.
	1076NL	1243N	1290N	1347N	59N	612N1	619N1	619N2	747N1	966N	AGT24	BUG37	BUG46	COB20	CV20	CV28	CV45	DEN107	DEN116	DEN161	DEN178	DEN185	DEN189	DEN19	DEN22	DEN61	DEN69	DEN73	DEN76	GRE34	GRE41	HFA6096	HFA6162	HFA6181	HFA6226	HFA6228	HFA6286	HFA6391	HUR105	ICE102	ICE122	ICE18	ICE192	ICE21	ICE24	ICE26	ICE7	ICE87	ICE9
1076NL	0
1243N	16814	0
1290N	25112	22717	0
1347N	15287	19080	24893	0
59N	8499	15956	23558	14469	0
612N1	23560	28077	35645	25621	24730	0
619N1	11702	15714	24134	15786	10706	23360	0
619N2	11703	15715	24135	15787	10707	23360	1	0
747N1	24181	20569	12828	24443	23109	35032	23070	23071	0
966N	16677	20332	25605	3092	14386	26498	17027	17028	25838	0
AGT24	25399	31805	36732	22745	24392	20250	24912	24912	36773	22633	0
BUG37	24207	20502	13498	24271	23152	34946	23050	23051	7524	25680	36564	0
BUG46	10356	12578	20922	13621	8818	25281	9683	9684	19176	15314	27041	19160	0
COB20	27265	31627	37617	17378	28983	27278	28477	28478	37402	19483	26790	37217	29234	0
CV20	23626	21218	12633	24190	22419	34081	22682	22683	12891	25095	35666	12994	19560	36598	0
CV28	8506	15959	23564	14473	72	24724	10714	10715	23120	14391	24386	23161	8824	28984	22425	0
CV45	25404	31809	36743	22757	24398	20259	24924	24924	36783	22639	45	36571	27046	26790	35677	24392	0
DEN107	25466	30146	36239	23362	24743	18870	24578	24578	35936	23892	5764	35709	26493	26624	34439	24737	5775	0
DEN116	14347	16250	22506	11711	12531	22974	11148	11148	22435	13413	23528	22339	11691	25988	21027	12534	23541	21835	0
DEN161	16695	20346	25611	3102	14399	26505	17036	17037	25846	68	22637	25690	15331	19499	25103	14404	22649	23897	13422	0
DEN178	16604	20241	26661	6276	17022	23735	16929	16930	26355	8326	22191	26143	15285	19631	26188	17025	22203	22435	13713	8336	0
DEN185	14541	18380	24762	12353	14020	22997	13282	13282	24495	13068	24259	24455	13023	25824	23997	14026	24266	23679	9503	13084	13784	0
DEN189	15775	18816	25910	15312	15945	21923	14563	14563	24954	16798	23211	24821	14097	25812	24992	15952	23213	22082	13030	16818	16641	12858	0
DEN19	15468	19228	25120	12716	13505	25311	13776	13777	25393	12554	23970	25301	14258	25366	23662	13510	23976	23330	10006	12570	16080	8472	15373	0
DEN22	16683	21286	28038	17593	17686	22968	16211	16211	27783	19268	23297	27635	15888	25572	26747	17692	23288	22681	15759	19288	18546	15907	6203	17829	0
DEN61	15229	19011	24841	304	14407	25557	15701	15702	24392	3000	22739	24195	13567	17325	24126	14412	22751	23357	11647	3010	6191	12277	15251	12624	17538	0
DEN69	24282	21706	10833	24473	22932	34587	23425	23426	12157	25370	36341	12606	20029	36956	7196	22936	36352	35496	21733	25378	26485	24418	25400	24385	27090	24403	0
DEN73	14554	18393	24776	12363	14026	23004	13289	13289	24506	13082	24264	24463	13033	25834	24016	14032	24271	23688	9516	13098	13796	49	12871	8486	15921	12287	24431	0
DEN76	14246	17647	25705	13392	13502	23496	12116	12116	25034	14429	23358	25035	13477	25393	23890	13506	23369	21917	7776	14439	14870	10145	14390	10457	16391	13304	24564	10164	0
GRE34	13909	19167	27746	18131	13368	22799	14886	14886	27254	19703	24860	27092	14793	26683	25799	13370	24846	22969	14869	19720	17037	17719	17930	18366	18343	18067	26651	17730	16287	0
GRE41	20355	24528	31080	18068	19835	15249	19572	19572	30307	19052	9414	30056	20301	23649	29944	19832	9419	8292	16947	19068	17098	17599	16009	18065	17909	18015	30475	17606	17277	18943	0
HFA6096	11749	13695	22362	14433	9058	24305	2942	2943	21153	15672	25839	21149	7292	28635	21011	9066	25849	25186	9983	15679	15855	12410	14095	13529	16444	14338	21653	12418	12030	13654	19955	0
HFA6162	15002	18017	25173	14511	14572	20816	12440	12440	23903	16218	22874	23755	12597	25908	24344	14579	22860	21654	12681	16239	16341	12580	5272	15998	9196	14449	24654	12595	14150	16817	15644	12155	0
HFA6181	8611	14818	23620	14623	7751	22817	11022	11022	22633	16231	24569	22457	9044	28414	21474	7756	24580	23488	11168	16240	15760	13689	14730	14907	16663	14560	22422	13704	13116	6512	18291	9217	13017	0
HFA6226	14650	18190	27326	15089	14626	22720	14158	14158	26754	16572	24771	26727	14125	25706	25831	14630	24767	23223	9850	16589	16121	12603	15154	13242	16419	15000	26476	12618	7866	16762	19333	13658	15096	13831	0
HFA6228	15234	19018	24847	312	14413	25592	15706	15707	24402	3008	22774	24202	13578	17335	24131	14418	22786	23390	11671	3018	6200	12307	15279	12633	17564	110	24416	12317	13328	18093	18042	14342	14473	14585	15024	0
HFA6286	15763	19618	26090	15992	16268	21928	14457	14457	25578	17609	24027	25487	13868	25675	25202	16275	24028	22608	13695	17629	17088	13960	3117	16728	4191	15947	25624	13975	15221	17625	16778	14014	6479	15013	15672	15975	0
HFA6391	13885	17540	24595	12431	13303	23250	11808	11808	23783	14068	24638	23754	11841	25976	23351	13308	24639	23167	7248	14079	14543	10004	13861	11052	16149	12342	23678	10020	6229	16984	18045	11000	12596	13016	4760	12367	14752	0
HUR105	25394	31800	36730	22741	24388	20246	24908	24908	36770	22629	17	36561	27036	26786	35664	24382	40	5760	23525	22633	22188	24256	23203	23967	23290	22735	36339	24261	23354	24859	9409	25834	22867	24565	24767	22770	24019	24634	0
ICE102	14584	18434	24811	12394	14060	23025	13325	13325	24538	13113	24293	24496	13035	25853	24048	14066	24278	23713	9561	13129	13826	89	12915	8531	15953	12318	24466	104	10207	17739	17635	12452	12613	13735	12622	12348	14015	10023	24290	0
ICE122	14367	16273	22526	11732	12551	22993	11171	11171	22454	13434	23545	22358	11712	26000	21047	12554	23539	21854	60	13443	13732	9525	13050	10028	15769	11668	21753	9538	7798	14868	16966	10004	12674	11188	9857	11692	13715	7256	23542	9561	0
ICE18	16148	20650	26575	14353	14273	25554	15451	15452	26857	14229	24218	26793	15287	26205	24863	14279	24201	24046	11784	14243	17303	10309	16606	2399	18883	14257	25755	10320	12195	19111	19599	15216	17501	16213	14269	14269	17893	12546	24215	10343	11783	0
ICE192	16601	20239	26643	6278	17019	23777	16925	16926	26365	8329	22193	26154	15284	19631	26170	17022	22210	22400	13686	8339	159	13789	16638	16051	18505	6192	26468	13801	14868	17032	17106	15852	16336	15758	16119	6202	17086	14540	22190	13832	13702	17319	0
ICE21	14359	16310	22552	11772	12545	23023	11210	11210	22483	13475	23539	22386	11704	26050	21076	12548	23555	21848	101	13484	13772	9552	13087	10069	15821	11708	21781	9565	7840	14927	17004	10044	12723	11226	9860	11732	13753	7259	23536	9610	79	11799	13741	0
ICE24	17071	21009	26134	13998	15179	25904	14727	14728	26421	13471	24869	26425	15976	27189	24469	15185	24876	24175	11381	13487	17462	9595	16601	3836	18921	13903	25081	9613	12326	19769	19504	14853	17112	15867	14849	13915	17904	12505	24867	9656	11403	5811	17430	11442	0
ICE26	12545	15330	22261	9760	11416	24427	10681	10682	21152	11493	25642	21095	9301	24714	21080	11421	25648	24183	7047	11509	11799	9116	11505	8826	15290	9668	21350	9131	8930	15475	18085	9411	11951	11297	9772	9677	12635	7291	25638	9160	7068	10189	11795	7060	10307	0
ICE7	13214	15683	22995	7389	11949	23239	13108	13109	22294	8783	24519	22274	10408	23498	21460	11951	24531	23586	8998	8795	9350	10793	14320	11754	17598	7292	21968	10805	12156	14606	17391	11009	13408	10652	12127	7296	15282	10658	24515	10834	9020	13408	9357	9058	13511	6846	0
ICE87	23786	28710	34788	22815	23294	17718	22826	22826	34482	23592	3841	34255	24801	26959	33218	23288	3852	2253	20493	23596	21285	22576	20443	22303	21209	22809	34010	22583	21013	22184	6443	23458	19786	21820	22304	22842	21173	21965	3836	22610	20511	23205	21249	20505	23303	22892	22075	0
ICE9	5328	14629	22967	13422	6598	22968	9093	9094	21689	14805	24583	21706	7211	27944	21861	6604	24567	24396	11507	14824	15598	12961	13500	14600	15700	13362	22527	12971	13212	12123	18571	8299	11909	6253	13831	13367	13733	12058	24578	12979	11502	15613	15595	11516	16148	10119	11095	22575	0
ICE95	23901	28696	34598	22791	22865	17775	22825	22825	34288	23224	4368	34065	24859	26926	33517	22860	4357	3726	20976	23228	21342	22401	20408	22126	21051	22713	34033	22409	20950	22545	6036	23439	19609	22114	21855	22746	21124	21598	4363	22413	20974	23023	21307	20990	23056	22450	22099	1747	22675
ICE99	18608	22647	29670	17674	18619	26357	17696	17697	29442	18586	27343	29332	17622	26829	28090	18625	27352	25186	16029	18600	19112	15444	19191	15724	21013	17638	29058	15456	16229	20847	24100	17610	20176	18142	15142	17646	19457	15713	27340	15483	16049	16569	19107	16042	16608	11807	15199	25556	17370
ITL299	16143	15202	23209	17152	15185	24320	15295	15296	21060	19083	25291	21001	11367	29603	21606	15189	25296	24214	13736	19095	18732	16722	17201	17400	20306	17074	21869	16737	15979	17277	19013	13272	15535	13364	18866	17078	18116	15739	25286	16772	13760	18894	18736	13797	18868	13360	14484	22380	13490
JAP271	13152	15767	23090	7367	11921	23206	13185	13186	22404	8758	24438	22377	10515	23476	21522	11923	24453	23516	8976	8770	9326	10759	14312	11830	17572	7269	22075	10779	12097	14684	17367	11106	13396	10724	12108	7274	15274	10637	24434	10808	8994	13483	9330	9033	13602	6954	210	22006	11021
MCO150	10775	19325	26718	15587	12029	22285	13231	13232	26125	17090	25025	26168	13021	26319	25639	12035	25011	24896	14821	17100	18393	15026	14189	16348	15726	15528	26294	15036	16092	14543	19112	13003	13524	10354	17261	15534	13782	15981	25019	15043	14818	17638	18393	14879	16831	15078	15069	23336	7243
MEX60	16641	20793	27018	16789	17056	22578	15500	15500	26733	18493	23489	26594	15085	26000	25925	17062	23490	22459	14634	18514	17820	14928	4971	17107	1791	16730	26279	14942	16153	18146	17479	15464	8165	15924	16406	16756	3001	15628	23481	14984	14654	18310	17780	14694	18252	14422	16519	20973	14768
MEX61	16651	20804	27026	16799	17067	22588	15510	15510	26740	18503	23499	26601	15095	26004	25932	17073	23479	22469	14644	18524	17829	14938	4981	17117	1791	16740	26286	14952	16162	18135	17489	15475	8154	15935	16406	16766	3012	15628	23491	14973	14643	18299	17790	14704	18262	14432	16529	20983	14757
TAW113	2971	16117	24249	14461	7120	22806	10265	10266	23193	15844	24921	23236	8865	27216	22742	7126	24931	24881	12790	15856	15913	13739	14094	14986	16131	14400	23449	13754	13870	13047	19296	10172	13314	7398	14015	14405	14250	12738	24916	13783	12809	15614	15911	12802	16512	11121	12253	23118	2905
TAW60	15666	18945	26557	15670	15851	21496	14782	14782	25256	17312	23665	25143	14426	25805	25581	15857	23667	22840	14256	17329	16895	12940	3523	17010	7559	15607	25989	12953	15392	17678	16980	14222	5328	14560	16170	15635	4849	14912	23657	12996	14275	17872	16892	14302	17953	13003	14421	21188	13455
URU23	14000	16378	23525	11491	12830	22733	11525	11525	22743	13149	24017	22710	11840	25415	22330	12833	24023	21892	5403	13167	13448	8496	12640	9208	15572	11404	22745	8515	4009	16146	16610	10709	11887	12810	7325	11429	13584	3960	24013	8558	5425	11045	13447	5464	10975	6219	9606	21085	11778
1340N	38495	36520	34995	38102	37796	43083	37748	37748	34530	38804	43519	34618	35813	43598	35227	37805	43527	42908	36544	38809	38861	38403	38742	38721	40617	38056	35027	38412	37992	38775	40439	36418	38027	36883	39268	38054	39202	37346	43517	38427	36555	39622	38856	36585	38774	36278	36538	42048	37288
1437N	39527	38248	37524	38805	38998	42399	38651	38651	38014	39307	41968	38026	38049	42565	37833	39003	41969	41624	38396	39319	38877	39702	40693	39656	41122	38749	37832	39713	39065	38982	39968	37846	39529	37583	39957	38739	40759	38606	41965	39708	38399	40262	38898	38436	39776	38301	37766	40936	38618
1474N	39145	38632	37243	39335	38885	42519	39342	39342	37335	40136	42482	37380	37927	42402	37750	38891	42484	42005	38259	40146	39671	39964	40510	39910	41372	39279	37741	39979	39407	39222	39936	38275	40046	37523	40074	39286	40894	38802	42479	39976	38264	40567	39668	38298	39850	38429	38387	41221	38138
148N	33546	29797	30519	33319	32459	41350	32629	32630	29418	34295	43558	29416	29353	42860	30759	32468	43563	43102	31823	34306	34665	33517	33991	33955	36120	33275	30544	33527	33837	35963	38116	31040	33174	32219	34626	33256	34569	32422	43555	33551	31841	35228	34659	31870	35349	30885	31604	41843	31415
19N	37683	35552	35336	37880	37525	42575	37596	37596	34478	38779	43095	34584	35690	42932	35259	37534	43098	42364	36743	38788	38578	38143	38774	38853	40239	37838	35200	38153	37789	38287	39763	36450	38010	36241	38957	37838	39252	37318	43092	38157	36751	39771	38572	36784	38897	36334	36277	41508	36756
56N	38360	36363	34851	37986	37654	42957	37616	37616	34362	38738	43409	34442	35663	43532	35084	37663	43418	42807	36426	38743	38744	38253	38635	38598	40529	37939	34894	38263	37896	38644	40314	36276	37904	36755	39156	37937	39106	37236	43407	38279	36438	39497	38737	36467	38652	36158	36401	41943	37178
603N	38504	36528	35007	38108	37800	43096	37756	37756	34544	38812	43530	34633	35819	43598	35238	37809	43538	42923	36554	38817	38868	38412	38750	38734	40628	38064	35043	38421	38001	38783	40456	36425	38042	36889	39271	38062	39212	37355	43528	38436	36565	39631	38863	36595	38787	36289	36551	42064	37297
675N1	38272	36878	35444	38634	37747	42467	38941	38941	35334	39277	43251	35450	36730	43493	35976	37755	43251	42841	37416	39289	38776	38895	39103	39646	40526	38579	35821	38905	38514	38562	40240	37551	38675	36723	39582	38581	39550	37991	43248	38906	37422	40493	38770	37457	39717	37415	37326	41955	37293
676NR1	39428	39160	37657	39719	39124	42157	39607	39607	37972	40183	42192	38040	38398	42450	38013	39133	42194	41688	38595	40192	39930	39959	40935	39825	41759	39659	37990	39970	39544	39529	39867	38749	40243	37892	40047	39666	41288	38918	42189	39967	38601	40430	39928	38636	39832	38967	38551	40907	38438
790N	40242	42495	41671	41632	39974	40825	41166	41166	42112	42004	39285	42140	40986	42431	42094	39982	39286	39520	40431	42011	41056	41010	42421	41920	42037	41635	42029	41020	40910	42044	39740	41335	41987	40536	40214	41647	42506	40010	39282	41013	40437	42054	41050	40436	41416	41510	41151	38925	40406
803NLR2	37772	36184	35405	38449	37366	42375	38218	38218	34966	39157	42682	35101	35864	43366	35695	37375	42684	42073	37140	39165	38912	38278	38649	39650	39748	38403	35553	38288	38302	38204	39385	36975	38274	36028	39189	38404	38896	37788	42678	38289	37147	40509	38905	37181	39620	36998	36819	41187	36793
93N	39285	39159	37767	39727	39115	42017	39460	39460	38083	40189	42169	38125	38383	42474	38003	39124	42171	41666	38574	40198	39910	39807	40782	39667	41602	39667	37987	39821	39387	39382	39853	38739	40247	37746	39898	39674	41138	38894	42166	39818	38580	40275	39908	38615	39675	38814	38528	40885	38297
94N2B	40430	39865	39711	40309	40112	41838	41248	41248	39390	40529	41424	39486	39734	42221	39630	40117	41427	41288	39647	40536	40374	41443	41140	41126	41655	40262	39598	41455	40791	40363	39923	40219	40822	38900	40747	40265	41559	40361	41419	41460	39654	41466	40400	39688	40679	40178	39299	40822	40112
CV13	42901	43120	43331	42454	42174	43534	42736	42736	43726	42121	41394	43819	42955	42370	43418	42175	41398	42083	42881	42127	42304	43415	43643	43141	42507	42425	43307	43427	42324	42353	41570	42729	43563	42041	43794	42410	42728	43368	41389	43431	42887	43609	42294	42922	42856	43456	42923	41623	43064
DEN110	39701	38363	36883	38446	39512	41883	39050	39050	37046	39237	42276	37078	38013	41820	37303	39519	42278	42056	37585	39245	38589	39392	39197	39545	40174	38394	37180	39406	38791	39293	39767	37904	38923	38030	39890	38397	39677	38341	42272	39410	37591	40075	38613	37627	39479	37651	37822	41152	38682
GRE53	40110	40375	39672	40819	39706	42627	40114	40114	39797	41619	42133	39810	39354	43040	39447	39712	42136	41928	38920	41628	41215	41373	41393	40941	41775	40804	39607	41380	40143	39975	41510	39763	40762	38691	39854	40812	41586	39783	42130	41391	38924	41496	41203	38960	41086	39208	39558	41326	39827
HFA6173B	41652	40428	40212	40825	40970	41964	40408	40408	40762	40777	40720	40803	40370	42925	40606	40975	40724	40643	40289	40787	41093	41154	41189	40924	41232	40795	40426	41165	40252	40740	39711	40133	41098	40204	41521	40800	40944	40591	40717	41172	40292	41525	41086	40266	40780	40431	39982	40049	40851
HUR51	40925	43354	43137	42712	41388	40749	41928	41928	43158	43411	41653	43190	41853	40930	42874	41394	41653	41300	40652	43419	42304	41939	41848	41642	41625	42726	43144	41945	41268	41331	41469	42100	42240	40973	40304	42731	41867	41027	41650	41957	40653	41867	42295	40689	41832	40965	41542	40994	41775
ITL34	39691	38353	36873	38437	39500	41877	39038	39038	37036	39227	42270	37067	38002	41810	37293	39507	42272	42048	37575	39235	38582	39382	39190	39536	40171	38385	37173	39396	38780	39284	39760	37893	38914	38020	39882	38388	39669	38333	42266	39400	37581	40066	38606	37617	39471	37642	37812	41146	38672
JAP263	40051	41312	41004	40968	39582	42179	40681	40681	41167	41664	41506	41206	39820	42557	40743	39586	41509	41385	39224	41672	41337	40928	41349	40430	41387	40998	40974	40935	39827	40346	41235	40547	41207	39214	39155	41003	41612	39583	41503	40946	39228	40652	41327	39263	40629	39527	39694	40858	40341
MEX35	41219	40457	40547	40676	41215	43367	41464	41464	40271	40835	41301	40371	40497	42518	40917	41217	41302	41078	40393	40840	41041	41235	41185	41225	41797	40619	40717	41249	40326	41689	40369	40995	40949	40373	41034	40622	41708	40257	41297	41253	40397	41561	41031	40416	41050	39857	40572	40751	40486
MEX37	46218	46545	47551	45599	46081	44142	46023	46023	47748	45297	42070	47747	46510	39455	47885	46088	42073	41422	45890	45302	45155	45599	45606	45140	45109	45557	47761	45615	45039	43992	42870	46275	45587	46079	46201	45564	45007	45951	42068	45617	45896	45281	45151	45933	44809	46119	45537	42196	46447
DEN62	41006	39857	39913	40698	40422	41955	40048	40048	40120	40642	40583	40209	39855	42573	40309	40428	40586	40295	39911	40650	40984	40714	41300	40638	41126	40665	40117	40729	40030	40603	39450	39741	40910	39702	41256	40666	40807	40356	40579	40732	39917	41304	40976	39953	40497	40142	39735	39812	40361
Legend: Differences equal or lower to 100 SNPs are in bold.
[truncated: 33 more columns]
