# Supplementary material for: Distinct Phenotypic and Genomic Signatures Underlie Contrasting Pathogenic Potential of Staphylococcus epidermidis Clonal Lineages
Source: Front Microbiol. 2019 Aug 27;10:1971. doi: 10.3389/fmicb.2019.01971 (PMC6719527; doi:10.3389/fmicb.2019.01971)
Supplement: TABLE S2 — List of genes composing the pan genome generated by Roary. [file Table_2.XLS]

## Sheet: sheet 1
Table S2 - List of genes composing the pan genome generated by Roary.
Gene	Non-unique Gene name	Annotation	Frequency A/C (%)	Frequency B (%)
group_1000		hypothetical protein	1	1
group_1011		hypothetical protein	1	1
bdbD		Disulfide bond formation protein D	1	1
group_1022		putative lipoprotein	1	1
group_1023		hypothetical protein	1	1
group_1024		hypothetical protein	1	1
group_1028		hypothetical protein	1	1
trpC		Indole-3-glycerol phosphate synthase	1	1
yjbK		Putative triphosphatase YjbK	1	1
cysA		Sulfate/thiosulfate import ATP-binding protein CysA	1	1
group_1053		hypothetical protein	1	1
lip2_1		Lipase 2	1	1
group_1060		hypothetical protein	1	1
group_1061		hypothetical protein	1	1
group_1072		hypothetical protein	1	1
traP		Signal transduction protein TRAP	1	1
group_1133		hypothetical protein	1	1
group_1136		hypothetical protein	1	1
group_1137		hypothetical protein	1	1
group_1140		hypothetical protein	1	1
group_1142		DegV domain-containing protein	1	1
yifK		putative transport protein YifK	1	1
group_1149		hypothetical protein	1	1
group_1150		hypothetical protein	1	1
group_1151		hypothetical protein	1	1
gtf2		Glycosyltransferase-stabilizing protein Gtf2	1	1
slcC		(S)-sulfolactate dehydrogenase	1	1
group_1166		hypothetical protein	1	1
cpdA		3',5'-cyclic adenosine monophosphate phosphodiesterase CpdA	1	1
yehR		putative lipoprotein YehR	1	1
lcdH_1		L-carnitine dehydrogenase	1	1
yxeP_1		putative hydrolase YxeP	1	1
nagB_1		Glucosamine-6-phosphate deaminase	1	1
group_1187		hypothetical protein	1	1
sbcC		Nuclease SbcCD subunit C	1	1
group_1189		hypothetical protein	1	1
osmC		hypothetical protein	1	1
group_1211		hypothetical protein	1	1
group_1212		hypothetical protein	1	1
group_1219		Zinc-type alcohol dehydrogenase-like protein	1	1
group_1223		hypothetical protein	1	1
lipR		Putative acetyl-hydrolase LipR	1	1
catE_1		Catechol-2,3-dioxygenase	1	1
tagE_2		Poly(glycerol-phosphate) alpha-glucosyltransferase	1	1
group_1234		hypothetical protein	1	1
group_1235	tagE_2	Poly(glycerol-phosphate) alpha-glucosyltransferase	1	1
yhdG_2		putative amino acid permease YhdG	1	1
panB		3-methyl-2-oxobutanoate hydroxymethyltransferase	1	1
group_1351		hypothetical protein	1	1
rsmE		Ribosomal RNA small subunit methyltransferase E	1	1
rpmG2_1		50S ribosomal protein L33 2	1	1
rpmG2_2		50S ribosomal protein L33 2	1	1
group_1360		hypothetical protein	1	1
group_1366		hypothetical protein	1	1
yclQ		putative ABC transporter solute-binding protein YclQ	1	1
group_1376		Epimerase family protein	1	1
group_1379		hypothetical protein	1	1
yagU		Inner membrane protein YagU	1	1
pspB		Putative phosphoserine phosphatase 2	1	1
dapE_1		putative succinyl-diaminopimelate desuccinylase	1	1
manP		PTS system mannose-specific EIIBCA component	1	1
gtf1_1		Glycosyltransferase Gtf1	1	1
group_1390		hypothetical protein	1	1
group_1403		2-oxoglutaramate amidase	1	1
sumT_1		Uroporphyrinogen-III C-methyltransferase	1	1
sirB		Sirohydrochlorin ferrochelatase	1	1
group_1418		hypothetical protein	1	1
ydaG		General stress protein 26	1	1
group_1420		putative ABC transporter permease	1	1
group_1421		hypothetical protein	1	1
lyrA		Lysostaphin resistance protein A	1	1
group_1424		hypothetical protein	1	1
trpE		Anthranilate synthase component 1	1	1
trpG		Anthranilate synthase component 2	1	1
trpF		N-(5'-phosphoribosyl)anthranilate isomerase	1	1
trpA		Tryptophan synthase alpha chain	1	1
ddpF		putative D,D-dipeptide transport ATP-binding protein DdpF	1	1
gsiC		Glutathione transport system permease protein GsiC	1	1
pepF1_1		Oligoendopeptidase F, plasmid	1	1
group_1437		hypothetical protein	1	1
group_1438		putative N-acetyltransferase	1	1
divIB		Cell division protein DivIB	1	1
desR		Transcriptional regulatory protein DesR	1	1
nucH		Thermonuclease	1	1
group_1465		hypothetical protein	1	1
group_1468		hypothetical protein	1	1
group_1469		Protein SprT-like protein	1	1
iucC_2		Aerobactin synthase	1	1
mobB		Molybdopterin-guanine dinucleotide biosynthesis adapter protein	1	1
moaC		Cyclic pyranopterin monophosphate synthase	1	1
ureB		Urease subunit beta	1	1
ogt		Methylated-DNA--protein-cysteine methyltransferase	1	1
group_1475		hypothetical protein	1	1
group_1476		hypothetical protein	1	1
gtaB		UTP--glucose-1-phosphate uridylyltransferase	1	1
pgcA		Phosphoglucomutase	1	1
group_1488		hypothetical protein	1	1
group_1492		hypothetical protein	1	1
gltC_2		HTH-type transcriptional regulator GltC	1	1
group_1519		hypothetical protein	1	1
menC		o-succinylbenzoate synthase	1	1
group_1602		hypothetical protein	1	1
gseA		Glutamyl endopeptidase	1	1
mapZ		hypothetical protein	1	1
group_1605		hypothetical protein	1	1
zipA		Cell division protein ZipA	1	1
nrdD		Anaerobic ribonucleoside-triphosphate reductase	1	1
panC		Pantothenate synthetase	1	1
kipI_1		Kinase A inhibitor	1	1
aroE		Shikimate dehydrogenase (NADP(+))	1	1
ybeY		Endoribonuclease YbeY	1	1
cdd		Cytidine deaminase	1	1
ygfA		5-formyltetrahydrofolate cyclo-ligase	1	1
comGA		ComG operon protein 1	1	1
gcvT		Aminomethyltransferase	1	1
group_1617	pdhC_1	Dihydrolipoyllysine-residue acetyltransferase component of pyruvate dehydrogenase complex	1	1
pepT_1		Peptidase T	1	1
group_1620		hypothetical protein	1	1
rnhA		14.7 kDa ribonuclease H-like protein	1	1
acyP		Acylphosphatase	1	1
dapA		4-hydroxy-tetrahydrodipicolinate synthase	1	1
asd		Aspartate-semialdehyde dehydrogenase	1	1
ssaA2_1		Staphylococcal secretory antigen ssaA2	1	1
group_1636		hypothetical protein	1	1
group_1637		hypothetical protein	1	1
group_1638		hypothetical protein	1	1
group_1639		hypothetical protein	1	1
group_1640		hypothetical protein	1	1
cydD		ATP-binding/permease protein CydD	1	1
group_1644		hypothetical protein	1	1
saeS		Histidine protein kinase SaeS	1	1
pabA		Aminodeoxychorismate synthase component 2	1	1
fecD_1		Fe(3+) dicitrate transport system permease protein FecD	1	1
group_1649		hypothetical protein	1	1
group_1650		hypothetical protein	1	1
ssaA_2		Staphylococcal secretory antigen SsaA	1	1
group_1654		hypothetical protein	1	1
group_1655		hypothetical protein	1	1
group_1656		hypothetical protein	1	1
aroD		3-dehydroquinate dehydratase	1	1
ydbP		Thioredoxin-like protein YdbP	1	1
trxA_1		Thioredoxin	1	1
arcB_2		Ornithine carbamoyltransferase, catabolic	1	1
msrAB		Peptide methionine sulfoxide reductase msrA/msrB	1	1
group_1667		hypothetical protein	1	1
leuA		2-isopropylmalate synthase	1	1
leuB		3-isopropylmalate dehydrogenase	1	1
tmk_1		Thymidylate kinase	1	1
garK_1		Glycerate 2-kinase	1	1
opuCB_1		Carnitine transport permease protein OpuCB	1	1
fetA		putative iron export ATP-binding protein FetA	1	1
hrtA		Putative hemin import ATP-binding protein HrtA	1	1
rpiA		Ribose-5-phosphate isomerase A	1	1
cdr		Coenzyme A disulfide reductase	1	1
mrnC		Mini-ribonuclease 3	1	1
rlmG		Ribosomal RNA large subunit methyltransferase G	1	1
group_1701		hypothetical protein	1	1
tarI		Ribitol-5-phosphate cytidylyltransferase 1	1	1
ywtE_1		5-amino-6-(5-phospho-D-ribitylamino)uracil phosphatase YwtE	1	1
yhdN_1		General stress protein 69	1	1
ywiB		putative beta-barrel protein YwiB	1	1
group_1708		hypothetical protein	1	1
group_1709		hypothetical protein	1	1
msrA1		Peptide methionine sulfoxide reductase MsrA 1	1	1
cvfB		Conserved virulence factor B	1	1
group_1714		Putative TrmH family tRNA/rRNA methyltransferase	1	1
rnhC		Ribonuclease HIII	1	1
group_1716		hypothetical protein	1	1
yfiH		Laccase domain protein YfiH	1	1
rpoZ		DNA-directed RNA polymerase subunit omega	1	1
rnhB		Ribonuclease HII	1	1
dprA		DNA processing protein DprA	1	1
cinA		Putative competence-damage inducible protein	1	1
group_1727		hypothetical protein	1	1
menH		2-succinyl-6-hydroxy-2,4-cyclohexadiene-1-carboxylate synthase	1	1
mshD_2		hypothetical protein	1	1
group_1758		Putative phosphoesterase	1	1
yjbI		Group 2 truncated hemoglobin YjbI	1	1
coiA		Competence protein CoiA	1	1
group_1761		hypothetical protein	1	1
sftA		DNA translocase SftA	1	1
nagE		PTS system N-acetylglucosamine-specific EIICBA component	1	1
group_1764		Soluble hydrogenase 42 kDa subunit	1	1
group_1766		putative peptidase	1	1
group_1768		hypothetical protein	1	1
group_1769		hypothetical protein	1	1
group_1775		hypothetical protein	1	1
iucC_1		Aerobactin synthase	1	1
yfmJ		Putative NADP-dependent oxidoreductase YfmJ	1	1
group_1782		hypothetical protein	1	1
group_1783		hypothetical protein	1	1
mobA		putative molybdenum cofactor guanylyltransferase	1	1
moaD		Molybdopterin synthase sulfur carrier subunit	1	1
moeB_1		Molybdopterin-synthase adenylyltransferase	1	1
modA		Molybdate-binding periplasmic protein	1	1
bacF		Transaminase BacF	1	1
group_1791		hypothetical protein	1	1
group_1792		hypothetical protein	1	1
pitA_2		L-methionine sulfoximine/L-methionine sulfone acetyltransferase	1	1
group_1794		hypothetical protein	1	1
moeB_2		Molybdopterin-synthase adenylyltransferase	1	1
thiS		Sulfur carrier protein ThiS	1	1
ycnE		Putative monooxygenase YcnE	1	1
rlmH		Ribosomal RNA large subunit methyltransferase H	1	1
group_1807		hypothetical protein	1	1
group_1808		hypothetical protein	1	1
nudC		NADH pyrophosphatase	1	1
crcB_2		Putative fluoride ion transporter CrcB	1	1
tcaA_1		Membrane-associated protein TcaA	1	1
ytkD		Putative 8-oxo-dGTP diphosphatase YtkD	1	1
yidD		Putative membrane protein insertion efficiency factor	1	1
menE		2-succinylbenzoate--CoA ligase	1	1
ydeN		Putative hydrolase YdeN	1	1
group_1986		hypothetical protein	1	1
group_1989		hypothetical protein	1	1
cysC		putative adenylyl-sulfate kinase	1	1
opcR		HTH-type transcriptional repressor OpcR	1	1
group_1993		hypothetical protein	1	1
kipA_1		KipI antagonist	1	1
group_1995		hypothetical protein	1	1
group_1996		hypothetical protein	1	1
group_1997		RNA-binding protein	1	1
group_1998		hypothetical protein	1	1
group_1999		hypothetical protein	1	1
group_2000		hypothetical protein	1	1
dgkA		Undecaprenol kinase	1	1
group_2002		GTP cyclohydrolase 1 type 2	1	1
cshB		DEAD-box ATP-dependent RNA helicase CshB	1	1
gluP		Rhomboid protease GluP	1	1
lipM		Octanoyltransferase LipM	1	1
argJ		Arginine biosynthesis bifunctional protein ArgJ	1	1
accB_2		Biotin carboxyl carrier protein of acetyl-CoA carboxylase	1	1
nusB		N utilization substance protein B	1	1
xseB		Exodeoxyribonuclease 7 small subunit	1	1
group_2011		Farnesyl diphosphate synthase	1	1
nudF		ADP-ribose pyrophosphatase	1	1
group_2013		hypothetical protein	1	1
group_2014		hypothetical protein	1	1
birA		Bifunctional ligase/repressor BirA	1	1
msrA2		Peptide methionine sulfoxide reductase MsrA 2	1	1
atl_1		Bifunctional autolysin	1	1
group_2030		hypothetical protein	1	1
group_2031		hypothetical protein	1	1
group_2032		hypothetical protein	1	1
group_2033		hypothetical protein	1	1
group_2034		putative oxidoreductase/MSMEI_2347	1	1
saeR		Response regulator SaeR	1	1
group_2036		hypothetical protein	1	1
group_2037		Putative 5'(3')-deoxyribonucleotidase	1	1
group_2038		hypothetical protein	1	1
yigZ		IMPACT family member YigZ	1	1
group_2040		hypothetical protein	1	1
fdtC		dTDP-3-amino-3,6-dideoxy-alpha-D-galactopyranose 3-N-acetyltransferase	1	1
group_2048		hypothetical protein	1	1
group_2049		hypothetical protein	1	1
group_2050		hypothetical protein	1	1
group_2051		hypothetical protein	1	1
pepA_2		Cytosol aminopeptidase	1	1
ipdC		Indole-3-pyruvate decarboxylase	1	1
group_2054		S-formylglutathione hydrolase	1	1
group_2055		N-acetylmuramoyl-L-alanine amidase domain-containing protein	1	1
group_2056		hypothetical protein	1	1
queE_2		7-carboxy-7-deazaguanine synthase	1	1
group_2068		hypothetical protein	1	1
group_2069		hypothetical protein	1	1
group_2072		hypothetical protein	1	1
pcrB		Heptaprenylglyceryl phosphate synthase	1	1
group_2074		hypothetical protein	1	1
pgl		6-phosphogluconolactonase	1	1
aspC		Aspartate aminotransferase	1	1
group_2079		hypothetical protein	1	1
tsaB		tRNA threonylcarbamoyladenosine biosynthesis protein TsaB	1	1
isaA		putative transglycosylase IsaA	1	1
group_2089		hypothetical protein	1	1
group_2090		hypothetical protein	1	1
potA		Spermidine/putrescine import ATP-binding protein PotA	1	1
potD		Spermidine/putrescine-binding periplasmic protein	1	1
group_2094		hypothetical protein	1	1
group_2095		hypothetical protein	1	1
group_2096		hypothetical protein	1	1
yodC		Putative NAD(P)H nitroreductase YodC	1	1
narX_2		Nitrate reductase-like protein NarX	1	1
nirC		Nitrite transporter NirC	1	1
group_2101		hypothetical protein	1	1
cycA_2		D-serine/D-alanine/glycine transporter	1	1
lytR_1		Sensory transduction protein LytR	1	1
gltB_2		Glutamate synthase [NADPH] large chain	1	1
group_2110		hypothetical protein	1	1
gtf1_2		Glycosyltransferase Gtf1	1	1
hssS		Heme sensor protein HssS	1	1
hssR		Heme response regulator HssR	1	1
tcaR		HTH-type transcriptional regulator TcaR	1	1
group_2117		hypothetical protein	1	1
group_2118		hypothetical protein	1	1
glpQ_1		Glycerophosphodiester phosphodiesterase	1	1
argG		Argininosuccinate synthase	1	1
yitU		5-amino-6-(5-phospho-D-ribitylamino)uracil phosphatase YitU	1	1
pdxT		Pyridoxal 5'-phosphate synthase subunit PdxT	1	1
mcsA		Protein-arginine kinase activator protein	1	1
tadA_2		tRNA-specific adenosine deaminase	1	1
group_2130		hypothetical protein	1	1
hxlB		3-hexulose-6-phosphate isomerase	1	1
yhfS		Putative acetyl-CoA C-acetyltransferase YhfS	1	1
purE_1		N5-carboxyaminoimidazole ribonucleotide mutase	1	1
pdg		Ultraviolet N-glycosylase/AP lyase	1	1
group_2135		hypothetical protein	1	1
group_2136		hypothetical protein	1	1
group_2137		hypothetical protein	1	1
group_2141		hypothetical protein	1	1
mscL		Large-conductance mechanosensitive channel	1	1
mprF		Phosphatidylglycerol lysyltransferase	1	1
trpD2		Anthranilate phosphoribosyltransferase 2	1	1
trpB		Tryptophan synthase beta chain	1	1
gsiA		Oligopeptide transport ATP-binding protein OppD	1	1
ddpC		putative D,D-dipeptide transport system permease protein DdpC	1	1
ctaA		Heme A synthase	1	1
glpQ_2		Glycerophosphodiester phosphodiesterase	1	1
group_2152		hypothetical protein	1	1
group_2153		hypothetical protein	1	1
group_2154		Non-canonical purine NTP pyrophosphatase	1	1
group_2155		Antibacterial protein 2	1	1
divIVA		Septum site-determining protein DivIVA	1	1
catE_2		Catechol-2,3-dioxygenase	1	1
rimM		Ribosome maturation factor RimM	1	1
truB		tRNA pseudouridine synthase B	1	1
group_2161		hypothetical protein	1	1
group_2162		hypothetical protein	1	1
group_2163		hypothetical protein	1	1
mutL		DNA mismatch repair protein MutL	1	1
group_2165		Monoacylglycerol lipase	1	1
group_2168		hypothetical protein	1	1
thrC		Threonine synthase	1	1
group_2173		Putative phosphatase	1	1
patA_2		Putative N-acetyl-LL-diaminopimelate aminotransferase	1	1
group_2193		hypothetical protein	1	1
napA		Na(+)/H(+) antiporter	1	1
putB		Proline dehydrogenase 2	1	1
group_2199		Ferredoxin--NADP reductase	1	1
group_2200		hypothetical protein	1	1
pepA_1		Glutamyl aminopeptidase	1	1
ytpP		Thioredoxin-like protein YtpP	1	1
pheT_2		Phenylalanine--tRNA ligase beta subunit	1	1
mrcA		Penicillin-binding protein 1A	1	1
gph		Phosphoglycolate phosphatase	1	1
group_2206	glpQ_1	Glycerophosphodiester phosphodiesterase	1	1
msrC		Free methionine-R-sulfoxide reductase	1	1
group_2208		NAD-dependent malic enzyme	1	1
mutM		Formamidopyrimidine-DNA glycosylase	1	1
tag		DNA-3-methyladenine glycosylase 1	1	1
mreD		Rod shape-determining protein MreD	1	1
ywtE_2		5-amino-6-(5-phospho-D-ribitylamino)uracil phosphatase YwtE	1	1
prmC		Release factor glutamine methyltransferase	1	1
ptpB		Low molecular weight protein-tyrosine-phosphatase PtpB	1	1
mnaA		UDP-N-acetylglucosamine 2-epimerase	1	1
group_2219		hypothetical protein	1	1
atpH		ATP synthase subunit delta	1	1
acpS		Holo-[acyl-carrier-protein] synthase	1	1
emrB_1		Multidrug export protein EmrB	1	1
group_2229		putative HTH-type transcriptional regulator	1	1
sarV		HTH-type transcriptional regulator SarV	1	1
moaB		Molybdenum cofactor biosynthesis protein B	1	1
ureD1		Urease accessory protein UreD	1	1
ydaD		General stress protein 39	1	1
feoB		Fe(2+) transporter FeoB	1	1
group_2238		hypothetical protein	1	1
group_2239		hypothetical protein	1	1
mvaS		Hydroxymethylglutaryl-CoA synthase	1	1
mvaA		3-hydroxy-3-methylglutaryl-coenzyme A reductase	1	1
group_2242		hypothetical protein	1	1
group_2243		hypothetical protein	1	1
rbsK/rbiA		Bifunctional ribokinase/ribose-5-phosphate isomerase A	1	1
thiO		Glycine oxidase	1	1
group_2252		hypothetical protein	1	1
rspR		HTH-type transcriptional repressor RspR	1	1
folP		Dihydropteroate synthase	1	1
murJ_2		Lipid II flippase MurJ	1	1
rsmI		Ribosomal RNA small subunit methyltransferase I	1	1
speA		Arginine decarboxylase	1	1
smcL		Sphingomyelinase C	1	1
rsmG		Ribosomal RNA small subunit methyltransferase G	1	1
yknY		putative ABC transporter ATP-binding protein YknY	1	1
group_2266		hypothetical protein	1	1
group_2268		hypothetical protein	1	1
metC		Cystathionine beta-lyase MetC	1	1
spo0C		Chromosome-partitioning protein Spo0J	1	1
rhtC		Threonine efflux protein	1	1
group_2276		hypothetical protein	1	1
group_2277		hypothetical protein	1	1
yciC_2		Putative metal chaperone YciC	1	1
est_2		Carboxylesterase	1	1
mccA		O-acetylserine dependent cystathionine beta-synthase	1	1
group_2283		hypothetical protein	1	1
crcB_1		Putative fluoride ion transporter CrcB	1	1
tal		Transaldolase	1	1
group_2296		hypothetical protein	1	1
ribBA		Riboflavin biosynthesis protein RibBA	1	1
ygcS		Inner membrane metabolite transport protein YgcS	1	1
lrgA		Antiholin-like protein LrgA	1	1
opuCD_1		Glycine betaine/carnitine/choline transport system permease protein OpuCD	1	1
ylmB		N-formyl-4-amino-5-aminomethyl-2-methylpyrimidine deformylase	1	1
ywtF		Putative transcriptional regulator YwtF	1	1
group_2321		Serine protease HtrA-like protein	1	1
argB		Acetylglutamate kinase	1	1
bceB_3		Bacitracin export permease protein BceB	1	1
group_2456		hypothetical protein	1	1
capA_1		Capsule biosynthesis protein CapA	1	1
metK		S-adenosylmethionine synthase	1	1
group_2575		hypothetical protein	1	1
hemY		Protoporphyrinogen oxidase	1	1
hemH		Ferrochelatase	1	1
hemE		Uroporphyrinogen decarboxylase	1	1
group_2581		hypothetical protein	1	1
group_2582		Purine nucleoside phosphoramidase	1	1
smc_1		Chromosome partition protein Smc	1	1
group_2584	rluD_1	Ribosomal large subunit pseudouridine synthase D	1	1
nagB_2		Glucosamine-6-phosphate deaminase	1	1
artQ		Arginine transport system permease protein ArtQ	1	1
graR_2		Response regulator protein GraR	1	1
graS_2		Sensor histidine kinase GraS	1	1
yxdL		ABC transporter ATP-binding protein YxdL	1	1
sirC		Precorrin-2 dehydrogenase	1	1
nrdG		Anaerobic ribonucleoside-triphosphate reductase-activating protein	1	1
betA		Oxygen-dependent choline dehydrogenase	1	1
npr		NADH peroxidase	1	1
group_2594		Isoleucine 2-epimerase	1	1
mntH_1		Divalent metal cation transporter MntH	1	1
mtnN		5'-methylthioadenosine/S-adenosylhomocysteine nucleosidase	1	1
nadD		putative nicotinate-nucleotide adenylyltransferase	1	1
hemN		Oxygen-independent coproporphyrinogen-III oxidase-like protein YqeR	1	1
ccpN		Transcriptional repressor CcpN	1	1
trmK		tRNA (adenine(22)-N(1))-methyltransferase	1	1
nfo		putative endonuclease 4	1	1
znuC_2		High-affinity zinc uptake system ATP-binding protein ZnuC	1	1
group_2603		hypothetical protein	1	1
group_2604		hypothetical protein	1	1
comGC		ComG operon protein 3	1	1
aroK		Shikimate kinase	1	1
group_2607		hypothetical protein	1	1
ypdF		Aminopeptidase YpdF	1	1
xseA		Exodeoxyribonuclease 7 large subunit	1	1
group_2610		Dihydrolipoyl dehydrogenase	1	1
group_2611		hypothetical protein	1	1
malL		Oligo-1,6-glucosidase	1	1
marA		Multiple antibiotic resistance protein MarA	1	1
scpA		Segregation and condensation protein A	1	1
scpB		Segregation and condensation protein B	1	1
rluB		Ribosomal large subunit pseudouridine synthase B	1	1
group_2617		hypothetical protein	1	1
recQ_1		ATP-dependent DNA helicase RecQ	1	1
ansB		L-asparaginase	1	1
gpsA		Glycerol-3-phosphate dehydrogenase [NAD(P)+]	1	1
aroC		Chorismate synthase	1	1
aroB		3-dehydroquinate synthase	1	1
aroA		3-phosphoshikimate 1-carboxyvinyltransferase	1	1
bshA		N-acetyl-alpha-D-glucosaminyl L-malate synthase	1	1
cca		CCA-adding enzyme	1	1
group_2626		Bacterial dynamin-like protein	1	1
ypcP		5'-3' exonuclease	1	1
msrB		Peptide methionine sulfoxide reductase MsrB	1	1
group_2629		putative CtpA-like serine protease	1	1
group_2630		hypothetical protein	1	1
group_2631		hypothetical protein	1	1
group_2633		hypothetical protein	1	1
mhqA		Putative ring-cleaving dioxygenase MhqA	1	1
nirQ		Denitrification regulatory protein NirQ	1	1
group_2636		TelA-like protein	1	1
group_2637		hypothetical protein	1	1
yxeP_2		putative hydrolase YxeP	1	1
dapB		4-hydroxy-tetrahydrodipicolinate reductase	1	1
ykkC		Multidrug resistance protein YkkC	1	1
ykkD		Multidrug resistance protein YkkD	1	1
hpxO		FAD-dependent urate hydroxylase	1	1
group_2643		hypothetical protein	1	1
group_2644		hypothetical protein	1	1
murQ		N-acetylmuramic acid 6-phosphate etherase	1	1
group_2646		hypothetical protein	1	1
group_2647		hypothetical protein	1	1
tarA		N-acetylglucosaminyldiphosphoundecaprenol N-acetyl-beta-D-mannosaminyltransferase	1	1
tagX		Putative glycosyltransferase TagX	1	1
group_2650		hypothetical protein	1	1
aes		Acetyl esterase	1	1
paiA_1		Spermidine/spermine N(1)-acetyltransferase	1	1
group_2653		hypothetical protein	1	1
graS_1		Sensor histidine kinase GraS	1	1
sarX		HTH-type transcriptional regulator SarX	1	1
hmp		Flavohemoprotein	1	1
group_2657		hypothetical protein	1	1
tetA		Tetracycline resistance protein, class B	1	1
ybaK		Cys-tRNA(Pro)/Cys-tRNA(Cys) deacylase YbaK	1	1
lacC_1		Tagatose-6-phosphate kinase	1	1
nagA		N-acetylglucosamine-6-phosphate deacetylase	1	1
csbB		Putative glycosyltransferase CsbB	1	1
group_2663		hypothetical protein	1	1
queE_1		7-carboxy-7-deazaguanine synthase	1	1
queD		6-carboxy-5,6,7,8-tetrahydropterin synthase	1	1
pabB		Aminodeoxychorismate synthase component 1	1	1
group_2667		hypothetical protein	1	1
kipI_2		Kinase A inhibitor	1	1
ettA		Energy-dependent translational throttle protein EttA	1	1
osmV		Osmoprotectant import ATP-binding protein OsmV	1	1
opuBB		Choline transport system permease protein OpuBB	1	1
hisC		Histidinol-phosphate aminotransferase	1	1
group_2673		Putative lipid kinase	1	1
bepA		Beta-barrel assembly-enhancing protease	1	1
cspA_2		Cold shock protein CspA	1	1
group_2678		hypothetical protein	1	1
group_2680		hypothetical protein	1	1
ydjA		Putative NAD(P)H nitroreductase YdjA	1	1
mgsR		Regulatory protein MgsR	1	1
gcvH		Glycine cleavage system H protein	1	1
rnmV_1		Ribonuclease M5	1	1
metQ_1		Methionine-binding lipoprotein MetQ	1	1
corC_1		Magnesium and cobalt efflux protein CorC	1	1
group_2688		hypothetical protein	1	1
mggB		Mannosylglucosyl-3-phosphoglycerate phosphatase	1	1
group_2690		hypothetical protein	1	1
dltA		D-alanine--poly(phosphoribitol) ligase subunit 1	1	1
group_2692		hypothetical protein	1	1
group_2693		hypothetical protein	1	1
group_2694		hypothetical protein	1	1
erpA		Iron-sulfur cluster insertion protein ErpA	1	1
group_2696		NADH dehydrogenase-like protein	1	1
group_2697		hypothetical protein	1	1
mnhE1		Na(+)/H(+) antiporter subunit E1	1	1
argR_2		Arginine repressor	1	1
group_2700		Hemolysin H1C	1	1
group_2701		Organic hydroperoxide resistance protein-like protein	1	1
group_2702		hypothetical protein	1	1
bcp		Putative peroxiredoxin bcp	1	1
mutY		Adenine DNA glycosylase	1	1
group_2709		hypothetical protein	1	1
tagH_2		Teichoic acids export ATP-binding protein TagH	1	1
recX		Regulatory protein RecX	1	1
pepS		Aminopeptidase PepS	1	1
ptpA		Low molecular weight protein-tyrosine-phosphatase PtpA	1	1
group_2714		hypothetical protein	1	1
polC_2		DNA polymerase III PolC-type	1	1
rlmCD		23S rRNA (uracil-C(5))-methyltransferase RlmCD	1	1
nadE_2		NH(3)-dependent NAD(+) synthetase	1	1
pfbA		Plasmin and fibronectin-binding protein A	1	1
pncA		Nicotinamidase/pyrazinamidase	1	1
yheS		putative ABC transporter ATP-binding protein YheS	1	1
tsaD		tRNA N6-adenosine threonylcarbamoyltransferase	1	1
ilvB		Acetolactate synthase large subunit	1	1
leuD		3-isopropylmalate dehydratase small subunit	1	1
group_2730		hypothetical protein	1	1
pyrD		Dihydroorotate dehydrogenase (quinone)	1	1
ythB		Putative cytochrome bd menaquinol oxidase subunit II	1	1
puuR		HTH-type transcriptional regulator PuuR	1	1
potB		Spermidine/putrescine transport system permease protein PotB	1	1
nreC		Oxygen regulatory protein NreC	1	1
gsiB		Glutathione-binding protein GsiB	1	1
tcyC		L-cystine import ATP-binding protein TcyC	1	1
gpmA_2		2,3-bisphosphoglycerate-dependent phosphoglycerate mutase	1	1
fieF		Ferrous-iron efflux pump FieF	1	1
group_2741		hypothetical protein	1	1
yidC_1		Membrane protein insertase YidC	1	1
ysdC		Putative aminopeptidase YsdC	1	1
gppA		Guanosine-5'-triphosphate,3'-diphosphate pyrophosphatase	1	1
ppk		Polyphosphate kinase	1	1
group_2746		hypothetical protein	1	1
group_2747	tagF_2	Teichoic acid poly(glycerol phosphate) polymerase	1	1
mqo1		putative malate:quinone oxidoreductase 1	1	1
tcaA_2		Membrane-associated protein TcaA	1	1
emrB_2		Multidrug export protein EmrB	1	1
lipY		Triacylglycerol lipase	1	1
fni		Isopentenyl-diphosphate delta-isomerase	1	1
group_2753		hypothetical protein	1	1
araB		Ribulokinase	1	1
hutG		Formimidoylglutamase	1	1
yghA		putative oxidoreductase YghA	1	1
flr		hypothetical protein	1	1
malP		PTS system maltose-specific EIICB component	1	1
group_2759		hypothetical protein	1	1
argH		Argininosuccinate lyase	1	1
group_2764	spsB_2	Signal peptidase IB	1	1
spsB_2		Signal peptidase IB	1	1
addB		ATP-dependent helicase/deoxyribonuclease subunit B	1	1
oatA_2		O-acetyltransferase OatA	1	1
group_2768		hypothetical protein	1	1
gabR		HTH-type transcriptional regulatory protein GabR	1	1
rplGB		Ribosome-associated protein L7Ae-like protein	1	1
group_2772		hypothetical protein	1	1
ppaX		Pyrophosphatase PpaX	1	1
azo1		FMN-dependent NADPH-azoreductase	1	1
group_2775	tagE_2	Poly(glycerol-phosphate) alpha-glucosyltransferase	1	1
bshB2		putative N-acetyl-alpha-D-glucosaminyl L-malate deacetylase 2	1	1
group_2777		hypothetical protein	1	1
group_2778		Penicillin acylase	1	1
group_2779		hypothetical protein	1	1
group_2780		hypothetical protein	1	1
yhdG_1		putative amino acid permease YhdG	1	1
thrB_2		Homoserine kinase	1	1
group_2783	thrB_2	Homoserine kinase	1	1
group_2784		hypothetical protein	1	1
mshD		Mycothiol acetyltransferase	1	1
group_2786		hypothetical protein	1	1
group_2787		hypothetical protein	1	1
adh_1		Alcohol dehydrogenase	1	1
btuF		Vitamin B12-binding protein	1	1
hmuU		Hemin transport system permease protein HmuU	1	1
ydjP		AB hydrolase superfamily protein YdjP	1	1
sarA		Transcriptional regulator SarA	1	1
mrpA		Na(+)/H(+) antiporter subunit A	1	1
mrpB		Na(+)/H(+) antiporter subunit B	1	1
mrpD		Na(+)/H(+) antiporter subunit D	1	1
mrpG		Na(+)/H(+) antiporter subunit G	1	1
mntA		Manganese-binding lipoprotein MntA	1	1
znuC_1		High-affinity zinc uptake system ATP-binding protein ZnuC	1	1
ideR		Iron-dependent repressor IdeR	1	1
guaC		GMP reductase	1	1
group_2803		hypothetical protein	1	1
opuD		Glycine betaine transporter OpuD	1	1
glcT		GlcA/glcB genes antiterminator	1	1
msrR		Regulatory protein MsrR	1	1
tyrA		Prephenate dehydrogenase	1	1
hchA		Molecular chaperone Hsp31 and glyoxalase 3	1	1
pstS		Phosphate-binding protein PstS	1	1
group_2810		hypothetical protein	1	1
group_2811		hypothetical protein	1	1
coaD		Phosphopantetheine adenylyltransferase	1	1
pheT_1		Phenylalanine--tRNA ligase beta subunit	1	1
polX		DNA polymerase/3'-5' exonuclease PolX	1	1
mutS2		Endonuclease MutS2	1	1
group_2816		Putative metallophosphoesterase MG207	1	1
bshC		Putative cysteine ligase BshC	1	1
group_2818		hypothetical protein	1	1
group_2819		hypothetical protein	1	1
lspA		Lipoprotein signal peptidase	1	1
pyrB		Aspartate carbamoyltransferase	1	1
pyrF		Orotidine 5'-phosphate decarboxylase	1	1
pyrE		Orotate phosphoribosyltransferase	1	1
priA		Primosomal protein N'	1	1
rsmB		Ribosomal RNA small subunit methyltransferase B	1	1
thiN		Thiamine pyrophosphokinase	1	1
group_2827		hypothetical protein	1	1
recG		ATP-dependent DNA helicase RecG	1	1
fapR		Transcription factor FapR	1	1
fabD		Malonyl CoA-acyl carrier protein transacylase	1	1
group_2831		hypothetical protein	1	1
group_2832		hypothetical protein	1	1
hslV		ATP-dependent protease subunit HslV	1	1
uppS		Isoprenyl transferase	1	1
proS		Proline--tRNA ligase	1	1
rimP		Ribosome maturation factor RimP	1	1
group_2837		hypothetical protein	1	1
rplGA		putative ribosomal protein YlxQ	1	1
group_2839		putative zinc protease	1	1
group_284		hypothetical protein	1	1
rodZ		Cytoskeleton protein RodZ	1	1
group_2841		hypothetical protein	1	1
miaA		tRNA dimethylallyltransferase	1	1
hfq		RNA-binding protein Hfq	1	1
bsaA_1		Glutathione peroxidase BsaA	1	1
hflX		GTPase HflX	1	1
group_2846		hypothetical protein	1	1
group_2857		hypothetical protein	1	1
hom		Homoserine dehydrogenase	1	1
ykoC		Putative HMP/thiamine permease protein YkoC	1	1
purD		Phosphoribosylamine--glycine ligase	1	1
purM		Phosphoribosylformylglycinamidine cyclo-ligase	1	1
purS		Phosphoribosylformylglycinamidine synthase subunit PurS	1	1
purK		N5-carboxyaminoimidazole ribonucleotide synthase	1	1
folD		Bifunctional protein FolD protein	1	1
pchA		Salicylate biosynthesis isochorismate synthase	1	1
group_2888		Lipoate--protein ligase 1	1	1
rluD_1		Ribosomal large subunit pseudouridine synthase D	1	1
ytpA		Phospholipase YtpA	1	1
rsuA		Ribosomal small subunit pseudouridine synthase A	1	1
dat		D-alanine aminotransferase	1	1
group_2893		hypothetical protein	1	1
murC		UDP-N-acetylmuramate--L-alanine ligase	1	1
htrA		Serine protease Do-like HtrA	1	1
nifS		Cysteine desulfurase NifS	1	1
dnaE		DNA polymerase III subunit alpha	1	1
accA		Acetyl-coenzyme A carboxylase carboxyl transferase subunit alpha	1	1
polA		DNA polymerase I	1	1
dnaB		Replication initiation and membrane attachment protein	1	1
dnaI		Primosomal protein DnaI	1	1
infC		Translation initiation factor IF-3	1	1
rpmI		50S ribosomal protein L35	1	1
group_2904		hypothetical protein	1	1
engB		putative GTP-binding protein EngB	1	1
hemC		Porphobilinogen deaminase	1	1
group_2907		hypothetical protein	1	1
group_2908		hypothetical protein	1	1
queA		S-adenosylmethionine:tRNA ribosyltransferase-isomerase	1	1
recJ		Single-stranded-DNA-specific exonuclease RecJ	1	1
dtd		D-aminoacyl-tRNA deacylase	1	1
lytC		N-acetylmuramoyl-L-alanine amidase LytC	1	1
luxB		Alkanal monooxygenase beta chain	1	1
yrrB		TPR repeat-containing protein YrrB	1	1
recD2		ATP-dependent RecD-like DNA helicase	1	1
alaS		Alanine--tRNA ligase	1	1
yrrK		Putative pre-16S rRNA nuclease	1	1
czrA		HTH-type transcriptional repressor CzrA	1	1
yhfK		putative sugar epimerase YhfK	1	1
bltD		Spermine/spermidine acetyltransferase	1	1
rpoE		putative DNA-directed RNA polymerase subunit delta	1	1
group_2923		Putative aldehyde dehydrogenase	1	1
ywlC		Threonylcarbamoyl-AMP synthase	1	1
group_2925		hypothetical protein	1	1
fabZ		3-hydroxyacyl-[acyl-carrier-protein] dehydratase FabZ	1	1
group_2927		hypothetical protein	1	1
ssbA_1		Single-stranded DNA-binding protein A	1	1
tenA		Aminopyrimidine aminohydrolase	1	1
thiD		Hydroxymethylpyrimidine/phosphomethylpyrimidine kinase	1	1
group_2931		hypothetical protein	1	1
group_2932		hypothetical protein	1	1
rodA		Peptidoglycan glycosyltransferase RodA	1	1
murF_1		UDP-N-acetylmuramoyl-tripeptide--D-alanyl-D-alanine ligase	1	1
group_2935		hypothetical protein	1	1
alr1		Alanine racemase 1	1	1
sigB		RNA polymerase sigma-B factor	1	1
rps1		30S ribosomal protein S1	1	1
fecD_2		Fe(3+) dicitrate transport system permease protein FecD	1	1
yfiZ		putative siderophore transport system permease protein YfiZ	1	1
orr		Ornithine racemase	1	1
group_2942		hypothetical protein	1	1
group_2943		hypothetical protein	1	1
cobB		NAD-dependent protein deacetylase	1	1
ecfT		Energy-coupling factor transporter transmembrane protein EcfT	1	1
ecfA2		Energy-coupling factor transporter ATP-binding protein EcfA2	1	1
ecfA1		Energy-coupling factor transporter ATP-binding protein EcfA1	1	1
rpsE		30S ribosomal protein S5	1	1
gdh		Glucose 1-dehydrogenase	1	1
mdtG		Multidrug resistance protein MdtG	1	1
moaA		GTP 3',8-cyclase	1	1
moaE		Molybdopterin synthase catalytic subunit	1	1
ydbM		Putative acyl-CoA dehydrogenase YdbM	1	1
group_2955		Urea transporter	1	1
ureF		Urease accessory protein UreF	1	1
ureG		Urease accessory protein UreG	1	1
sarR		HTH-type transcriptional regulator SarR	1	1
sarU		HTH-type transcriptional regulator SarU	1	1
cidA		Holin-like protein CidA	1	1
ydaP		Putative thiamine pyrophosphate-containing protein YdaP	1	1
xylB_2		Xylulose kinase	1	1
group_2963		hypothetical protein	1	1
garP		putative galactarate transporter	1	1
gntT		High-affinity gluconate transporter	1	1
folK		2-amino-4-hydroxy-6-hydroxymethyldihydropteridine pyrophosphokinase	1	1
tilS		tRNA(Ile)-lysidine synthase	1	1
yugI_2		General stress protein 13	1	1
divIC		Cell division protein DivIC	1	1
mazG		Nucleoside triphosphate pyrophosphohydrolase/pyrophosphatase MazG	1	1
rplY		50S ribosomal protein L25	1	1
rnmV_2		Ribonuclease M5	1	1
tmk_2		Thymidylate kinase	1	1
speG		Spermidine N(1)-acetyltransferase	1	1
rpmH		50S ribosomal protein L34	1	1
macB		Macrolide export ATP-binding/permease protein MacB	1	1
spsB_1		Signal peptidase IB	1	1
ytrB_2		ABC transporter ATP-binding protein YtrB	1	1
group_2984		putative acetyl-CoA acyltransferase	1	1
group_2985		hypothetical protein	1	1
ahpC		Alkyl hydroperoxide reductase subunit C	1	1
nfrA		NADPH-dependent oxidoreductase	1	1
group_2988		hypothetical protein	1	1
group_2989		hypothetical protein	1	1
nuoL		NADH-quinone oxidoreductase subunit L	1	1
group_2992		hypothetical protein	1	1
metN		Methionine import ATP-binding protein MetN	1	1
sle1_2		N-acetylmuramoyl-L-alanine amidase sle1	1	1
group_2995		hypothetical protein	1	1
dnaX_2		DNA polymerase III subunit tau	1	1
ribD		Riboflavin biosynthesis protein RibD	1	1
fruA		PTS system fructose-specific EIIABC component	1	1
pbpH		Penicillin-binding protein H	1	1
ydjZ		hypothetical protein	1	1
perR		Peroxide-responsive repressor PerR	1	1
tarB		Teichoic acid glycerol-phosphate primase	1	1
rihC		Non-specific ribonucleoside hydrolase RihC	1	1
mntH_2		Divalent metal cation transporter MntH	1	1
proC		Pyrroline-5-carboxylate reductase	1	1
group_3136		hypothetical protein	1	1
ribE		Riboflavin synthase	1	1
mutS_2		DNA mismatch repair protein MutS	1	1
prfB		Peptide chain release factor 2	1	1
group_334		hypothetical protein	1	1
group_3500		hypothetical protein	1	1
ygaZ		hypothetical protein	1	1
thiE_1		Thiamine-phosphate synthase	1	1
group_553		hypothetical protein	1	1
ghrB		Glyoxylate/hydroxypyruvate reductase B	1	1
group_5841		hypothetical protein	1	1
group_5842		3-hexulose-6-phosphate synthase	1	1
rpsR		30S ribosomal protein S18	1	1
rpsM		30S ribosomal protein S13	1	1
rplV		50S ribosomal protein L22	1	1
mazE		Antitoxin MazE	1	1
ptsH		Phosphocarrier protein HPr	1	1
rplS		50S ribosomal protein L19	1	1
group_5849		hypothetical protein	1	1
spxA		Regulatory protein Spx	1	1
group_5851		hypothetical protein	1	1
infA		Translation initiation factor IF-1	1	1
rplW		50S ribosomal protein L23	1	1
secE		Protein translocase subunit SecE	1	1
clpP		ATP-dependent Clp protease proteolytic subunit	1	1
group_5856		hypothetical protein	1	1
rpsT		30S ribosomal protein S20	1	1
sufU		Zinc-dependent sulfurtransferase SufU	1	1
group_5859		hypothetical protein	1	1
tarD		Glycerol-3-phosphate cytidylyltransferase	1	1
rpsZ		30S ribosomal protein S14 type Z	1	1
dltC		D-alanine--poly(phosphoribitol) ligase subunit 2	1	1
acpP		Acyl carrier protein	1	1
qoxC		Quinol oxidase subunit 3	1	1
rplN		50S ribosomal protein L14	1	1
mnhF1		Na(+)/H(+) antiporter subunit F1	1	1
spoVG		Putative septation protein SpoVG	1	1
group_5868		hypothetical protein	1	1
group_5869		hypothetical protein	1	1
group_5870		hypothetical protein	1	1
dps1		DNA protection during starvation protein 1	1	1
ahpF		Alkyl hydroperoxide reductase subunit F	1	1
mnhC1_2		Na(+)/H(+) antiporter subunit C1	1	1
slyA_1		Transcriptional regulator SlyA	1	1
vraR_1		Response regulator protein VraR	1	1
glpD		Aerobic glycerol-3-phosphate dehydrogenase	1	1
der_2		GTPase Der	1	1
group_5878		hypothetical protein	1	1
rsbV		Anti-sigma-B factor antagonist	1	1
clpC		ATP-dependent Clp protease ATP-binding subunit ClpC	1	1
alsS		Acetolactate synthase	1	1
fetB		putative iron export permease protein FetB	1	1
rnr		Ribonuclease R	1	1
gltC_1		HTH-type transcriptional regulator GltC	1	1
rpoB		DNA-directed RNA polymerase subunit beta	1	1
odh		Opine dehydrogenase	1	1
noc		Nucleoid occlusion protein	1	1
korB		2-oxoglutarate oxidoreductase subunit KorB	1	1
group_5889		putative transcriptional regulatory protein	1	1
yabA		Initiation-control protein YabA	1	1
dtd3		D-aminoacyl-tRNA deacylase	1	1
rpsI		30S ribosomal protein S9	1	1
group_5893		hypothetical protein	1	1
pyk		Pyruvate kinase	1	1
katA		Catalase	1	1
ychF		Ribosome-binding ATPase YchF	1	1
purA		Adenylosuccinate synthetase	1	1
tagH_1		Teichoic acids export ATP-binding protein TagH	1	1
ileS		Isoleucine--tRNA ligase	1	1
group_590		hypothetical protein	1	1
cysE		Serine acetyltransferase	1	1
guaA		GMP synthase [glutamine-hydrolyzing]	1	1
fepC		Ferric enterobactin transport ATP-binding protein FepC	1	1
rny		Ribonuclease Y	1	1
tagO		putative undecaprenyl-phosphate N-acetylglucosaminyl 1-phosphate transferase	1	1
secA_2		Protein translocase subunit SecA	1	1
group_5906		hypothetical protein	1	1
rplE		50S ribosomal protein L5	1	1
rpoA		DNA-directed RNA polymerase subunit alpha	1	1
eno		Enolase	1	1
pdhD_1		Dihydrolipoyl dehydrogenase	1	1
group_5911		Organic hydroperoxide resistance protein-like protein	1	1
nth		Endonuclease III	1	1
group_5913	atl_1	Bifunctional autolysin	1	1
hdl IVa		(S)-2-haloacid dehalogenase 4A	1	1
gmk		Guanylate kinase	1	1
dnaK		Chaperone protein DnaK	1	1
rplM		50S ribosomal protein L13	1	1
udk		Uridine kinase	1	1
ybiT		putative ABC transporter ATP-binding protein YbiT	1	1
butA		Diacetyl reductase [(S)-acetoin forming]	1	1
yqfL_2		Putative pyruvate, phosphate dikinase regulatory protein	1	1
typA		GTP-binding protein TypA/BipA	1	1
rplT		50S ribosomal protein L20	1	1
gltX		Glutamate--tRNA ligase	1	1
gutB		Sorbitol dehydrogenase	1	1
walK		Sensor protein kinase WalK	1	1
pdxS		Pyridoxal 5'-phosphate synthase subunit PdxS	1	1
czcD_2		Cadmium, cobalt and zinc/H(+)-K(+) antiporter	1	1
ctsR		Transcriptional regulator CtsR	1	1
rpsH		30S ribosomal protein S8	1	1
leuS		Leucine--tRNA ligase	1	1
group_5932		hypothetical protein	1	1
nrdE		Ribonucleoside-diphosphate reductase 2 subunit alpha	1	1
rplA		50S ribosomal protein L1	1	1
mnhB1		Na(+)/H(+) antiporter subunit B1	1	1
group_5936		Putative 3-methyladenine DNA glycosylase	1	1
dnaA		Chromosomal replication initiator protein DnaA	1	1
group_5938		hypothetical protein	1	1
group_5939	fabG_2	3-oxoacyl-[acyl-carrier-protein] reductase FabG	1	1
nnrD		ADP-dependent (S)-NAD(P)H-hydrate dehydratase	1	1
fba		Fructose-bisphosphate aldolase	1	1
rpoC		DNA-directed RNA polymerase subunit beta'	1	1
aroF		Phospho-2-dehydro-3-deoxyheptonate aldolase	1	1
emrK		putative multidrug resistance protein EmrK	1	1
gatC		Aspartyl/glutamyl-tRNA(Asn/Gln) amidotransferase subunit C	1	1
radA		DNA repair protein RadA	1	1
purB		Adenylosuccinate lyase	1	1
deoD		Purine nucleoside phosphorylase DeoD-type	1	1
mnhC1_1		Na(+)/H(+) antiporter subunit C1	1	1
rpsB		30S ribosomal protein S2	1	1
tagG		Teichoic acid translocation permease protein TagG	1	1
cfiB_2		2-oxoglutarate carboxylase small subunit	1	1
pepF1_2		Oligoendopeptidase F, plasmid	1	1
ftsZ		Cell division protein FtsZ	1	1
rnc		Ribonuclease 3	1	1
nadK		NAD kinase	1	1
group_5957		hypothetical protein	1	1
yveA		Aspartate-proton symporter	1	1
gluD		NAD-specific glutamate dehydrogenase	1	1
group_5960		hypothetical protein	1	1
tcdA		tRNA threonylcarbamoyladenosine dehydratase	1	1
bioB_1		Biotin synthase	1	1
group_5963		hypothetical protein	1	1
yueB		ESX secretion system protein YueB	1	1
group_5965		hypothetical protein	1	1
srrA		Transcriptional regulatory protein SrrA	1	1
sucC		Succinate--CoA ligase [ADP-forming] subunit beta	1	1
aldA_2		Putative aldehyde dehydrogenase AldA	1	1
def1		Peptide deformylase 1	1	1
group_5970		Pesticidal crystal protein Cry22Aa	1	1
group_5971		hypothetical protein	1	1
pgi		Glucose-6-phosphate isomerase	1	1
glnR		HTH-type transcriptional regulator GlnR	1	1
rplR		50S ribosomal protein L18	1	1
rpsC		30S ribosomal protein S3	1	1
pta		Phosphate acetyltransferase	1	1
rplU		50S ribosomal protein L21	1	1
capC		Capsule biosynthesis protein CapC	1	1
gapA1		Glyceraldehyde-3-phosphate dehydrogenase 1	1	1
group_5980		hypothetical protein	1	1
group_5981		hypothetical protein	1	1
ydcP_1		putative protease YdcP	1	1
moeZ		putative adenylyltransferase/sulfurtransferase MoeZ	1	1
yjbM		GTP pyrophosphokinase YjbM	1	1
group_5985		hypothetical protein	1	1
group_5986		hypothetical protein	1	1
dtpT		Di-/tripeptide transporter	1	1
trxB		Thioredoxin reductase	1	1
ffh		Signal recognition particle protein	1	1
cysK		Cysteine synthase	1	1
alr		Alanine racemase	1	1
thiE_2		Thiamine-phosphate synthase	1	1
group_5993		hypothetical protein	1	1
group_5994		hypothetical protein	1	1
metP_2		Methionine import system permease protein MetP	1	1
mleN_1		Malate-2H(+)/Na(+)-lactate antiporter	1	1
stp		Serine/threonine phosphatase stp	1	1
sdhA		L-serine dehydratase, alpha chain	1	1
bfmBAA		2-oxoisovalerate dehydrogenase subunit alpha	1	1
atpC		ATP synthase epsilon chain	1	1
cfiB_1		2-oxoglutarate carboxylase small subunit	1	1
nrdI		Protein NrdI	1	1
rpsJ		30S ribosomal protein S10	1	1
est_1		Carboxylesterase	1	1
ltaS		Lipoteichoic acid synthase	1	1
ptsG		PTS system glucose-specific EIICBA component	1	1
group_6007		hypothetical protein	1	1
pdhA		Pyruvate dehydrogenase E1 component subunit alpha	1	1
tqsA		AI-2 transport protein TqsA	1	1
sufC		Vegetative protein 296	1	1
pstC1		Phosphate transport system permease protein PstC 1	1	1
rnpA		Ribonuclease P protein component	1	1
dnaC		Replicative DNA helicase	1	1
yhaM		3'-5' exoribonuclease YhaM	1	1
gatB		Aspartyl/glutamyl-tRNA(Asn/Gln) amidotransferase subunit B	1	1
qoxB		putative quinol oxidase subunit 1	1	1
purF		Amidophosphoribosyltransferase	1	1
menG		Demethylmenaquinone methyltransferase	1	1
patA_1		Peptidoglycan O-acetyltransferase	1	1
glnA		Glutamine synthetase	1	1
gpmI		2,3-bisphosphoglycerate-independent phosphoglycerate mutase	1	1
cdsA		Phosphatidate cytidylyltransferase	1	1
atpD		ATP synthase subunit beta	1	1
sigA		RNA polymerase sigma factor SigA	1	1
rpsG		30S ribosomal protein S7	1	1
group_6026		hypothetical protein	1	1
rplB		50S ribosomal protein L2	1	1
trxA_2		Thioredoxin	1	1
xerC_1		Tyrosine recombinase XerC	1	1
mrp		Iron-sulfur cluster carrier protein	1	1
group_6031		hypothetical protein	1	1
rplP		50S ribosomal protein L16	1	1
ftsA		Cell division protein FtsA	1	1
pyrG		CTP synthase	1	1
group_6035		hypothetical protein	1	1
group_6036		hypothetical protein	1	1
walR		Transcriptional regulatory protein WalR	1	1
pyrH		Uridylate kinase	1	1
recA		Protein RecA	1	1
group_6040		hypothetical protein	1	1
adk		Adenylate kinase	1	1
uvrA_1		UvrABC system protein A	1	1
group_6043		hypothetical protein	1	1
pbuG		Guanine/hypoxanthine permease PbuG	1	1
glyQS		Glycine--tRNA ligase	1	1
pitA_1		Low-affinity inorganic phosphate transporter 1	1	1
frdA		Fumarate reductase flavoprotein subunit	1	1
group_6048		Nucleoid-associated protein	1	1
rplJ		50S ribosomal protein L10	1	1
rsbU		Phosphoserine phosphatase RsbU	1	1
mraZ		Transcriptional regulator MraZ	1	1
guaB		Inosine-5'-monophosphate dehydrogenase	1	1
group_6053		hypothetical protein	1	1
lexA		LexA repressor	1	1
codY		GTP-sensing transcriptional pleiotropic repressor CodY	1	1
group_6056		hypothetical protein	1	1
metX		Homoserine O-acetyltransferase	1	1
atpB		ATP synthase subunit a	1	1
rnj2		Ribonuclease J 2	1	1
nrdF		Ribonucleoside-diphosphate reductase subunit beta	1	1
valS		Valine--tRNA ligase	1	1
group_6062		hypothetical protein	1	1
mnmG		tRNA uridine 5-carboxymethylaminomethyl modification enzyme MnmG	1	1
rpsK		30S ribosomal protein S11	1	1
prfA		Peptide chain release factor 1	1	1
glpE_1		Thiosulfate sulfurtransferase GlpE	1	1
infB		Translation initiation factor IF-2	1	1
gyrB		DNA gyrase subunit B	1	1
rpsD		30S ribosomal protein S4	1	1
group_6070		hypothetical protein	1	1
yjjP		Inner membrane protein YjjP	1	1
amaA		N-acyl-L-amino acid amidohydrolase	1	1
atpA		ATP synthase subunit alpha	1	1
lepA		Elongation factor 4	1	1
alsT		Amino-acid carrier protein AlsT	1	1
fusA		Elongation factor G	1	1
fur		Ferric uptake regulation protein	1	1
group_6078		hypothetical protein	1	1
hslU		ATP-dependent protease ATPase subunit HslU	1	1
hprK		HPr kinase/phosphorylase	1	1
aspS		Aspartate--tRNA ligase	1	1
relA		GTP pyrophosphokinase	1	1
sufB_2		FeS cluster assembly protein SufB	1	1
mraY		Phospho-N-acetylmuramoyl-pentapeptide-transferase	1	1
acnA		Aconitate hydratase A	1	1
pcrA		ATP-dependent DNA helicase PcrA	1	1
greA		Transcription elongation factor GreA	1	1
group_6092		Putative multidrug export ATP-binding/permease protein	1	1
topA		DNA topoisomerase 1	1	1
rplK		50S ribosomal protein L11	1	1
uvrC		UvrABC system protein C	1	1
tcyP		L-cystine uptake protein TcyP	1	1
prs		Ribose-phosphate pyrophosphokinase	1	1
smpB		SsrA-binding protein	1	1
metI		Cystathionine gamma-synthase/O-acetylhomoserine (thiol)-lyase	1	1
dapH		2,3,4,5-tetrahydropyridine-2,6-dicarboxylate N-acetyltransferase	1	1
group_6101		putative oxidoreductase	1	1
fabH		3-oxoacyl-[acyl-carrier-protein] synthase 3	1	1
plsY		Glycerol-3-phosphate acyltransferase	1	1
mfd		Transcription-repair-coupling factor	1	1
bceA_2		Bacitracin export ATP-binding protein BceA	1	1
cshA		DEAD-box ATP-dependent RNA helicase CshA	1	1
sucD		Succinate--CoA ligase [ADP-forming] subunit alpha	1	1
rnj1		Ribonuclease J 1	1	1
asnS		Asparagine--tRNA ligase	1	1
group_611		hypothetical protein	1	1
mgrA		HTH-type transcriptional regulator MgrA	1	1
bmrA		Multidrug resistance ABC transporter ATP-binding/permease protein BmrA	1	1
nrdR		Transcriptional repressor NrdR	1	1
gltS		Sodium/glutamate symporter	1	1
sdhC		Succinate dehydrogenase cytochrome b558 subunit	1	1
glmU		Bifunctional protein GlmU	1	1
groL		60 kDa chaperonin	1	1
ctaB2		Protoheme IX farnesyltransferase 2	1	1
upp		Uracil phosphoribosyltransferase	1	1
corC_2		Magnesium and cobalt efflux protein CorC	1	1
group_6120		hypothetical protein	1	1
dnaN		DNA polymerase III subunit beta	1	1
rho		Transcription termination factor Rho	1	1
clpX		ATP-dependent Clp protease ATP-binding subunit ClpX	1	1
nhaK		Sodium, potassium, lithium and rubidium/H(+) antiporter	1	1
vraR_2		Response regulator protein VraR	1	1
efp		Elongation factor P	1	1
qoxA		putative quinol oxidase subunit 2	1	1
ackA		Acetate kinase	1	1
serS		Serine--tRNA ligase	1	1
zur		Zinc-specific metallo-regulatory protein	1	1
ktrA		Ktr system potassium uptake protein A	1	1
mrpF		Na(+)/H(+) antiporter subunit F	1	1
group_6133		hypothetical protein	1	1
pyrC		Dihydroorotase	1	1
dcuA		Anaerobic C4-dicarboxylate transporter DcuA	1	1
phoP		Alkaline phosphatase synthesis transcriptional regulatory protein PhoP	1	1
oatA_1		O-acetyltransferase OatA	1	1
lipA		Lipoyl synthase	1	1
hemB		Delta-aminolevulinic acid dehydratase	1	1
group_6140		Phosphomevalonate kinase	1	1
menB		1,4-dihydroxy-2-naphthoyl-CoA synthase	1	1
dnaJ		Chaperone protein DnaJ	1	1
secY		Protein translocase subunit SecY	1	1
group_6144		PhoH-like protein	1	1
polC_1		DNA polymerase III PolC-type	1	1
tuf		Elongation factor Tu	1	1
tpiA		Triosephosphate isomerase	1	1
prfC		Peptide chain release factor 3	1	1
recR		Recombination protein RecR	1	1
yidC_2		Membrane protein insertase YidC	1	1
lysS		Lysine--tRNA ligase	1	1
uvrB		UvrABC system protein B	1	1
gpsB		Cell cycle protein GpsB	1	1
ftsH		ATP-dependent zinc metalloprotease FtsH	1	1
sodA		Superoxide dismutase [Mn/Fe]	1	1
cdaA		Cyclic di-AMP synthase CdaA	1	1
group_6157		Ureidoglycolate lyase	1	1
cysJ		Sulfite reductase [NADPH] flavoprotein alpha-component	1	1
group_6159		Cobalt-dependent inorganic pyrophosphatase	1	1
pnp		Polyribonucleotide nucleotidyltransferase	1	1
mnmE		tRNA modification GTPase MnmE	1	1
kipA_2		KipI antagonist	1	1
mrpE		Na(+)/H(+) antiporter subunit E	1	1
group_6164		hypothetical protein	1	1
rpsA		30S ribosomal protein S1	1	1
group_6166		hypothetical protein	1	1
frdB		Fumarate reductase iron-sulfur subunit	1	1
trmFO		Methylenetetrahydrofolate--tRNA-(uracil-5-)-methyltransferase TrmFO	1	1
group_6169		Glucosaminate ammonia-lyase	1	1
gatA		Glutamyl-tRNA(Gln) amidotransferase subunit A	1	1
whiA		Sporulation transcription regulator WhiA	1	1
rplL		50S ribosomal protein L7/L12	1	1
tsf		Elongation factor Ts	1	1
group_6174		hypothetical protein	1	1
group_6175		hypothetical protein	1	1
narH		Respiratory nitrate reductase 1 beta chain	1	1
parE		DNA topoisomerase 4 subunit B	1	1
group_6178		hypothetical protein	1	1
group_6179		hypothetical protein	1	1
ftnA		Bacterial non-heme ferritin	1	1
trpS		Tryptophan--tRNA ligase	1	1
ktrB_1		Ktr system potassium uptake protein B	1	1
yycI		Two-component system WalR/WalK regulatory protein YycI	1	1
argR_1		Arginine repressor	1	1
ptsI		Phosphoenolpyruvate-protein phosphotransferase	1	1
ppdK		Pyruvate, phosphate dikinase	1	1
ezrA		Septation ring formation regulator EzrA	1	1
sat		Sulfate adenylyltransferase	1	1
arcR		HTH-type transcriptional regulator ArcR	1	1
trmL		tRNA (cytidine(34)-2'-O)-methyltransferase	1	1
gdpP		Cyclic-di-AMP phosphodiesterase GdpP	1	1
group_6192		hypothetical protein	1	1
group_6193		hypothetical protein	1	1
group_6194		hypothetical protein	1	1
fda		Fructose-bisphosphate aldolase class 1	1	1
ybbH		putative HTH-type transcriptional regulator YbbH	1	1
ponA		Penicillin-binding protein 1A/1B	1	1
rsmA		Ribosomal RNA small subunit methyltransferase A	1	1
group_6199		hypothetical protein	1	1
vraS		Sensor protein VraS	1	1
group_6201		hypothetical protein	1	1
zapA		Cell division protein ZapA	1	1
dck		Deoxyadenosine/deoxycytidine kinase	1	1
rpmA		50S ribosomal protein L27	1	1
atpG		ATP synthase gamma chain	1	1
group_6206		Alkaline shock protein 23	1	1
oxyR		Hydrogen peroxide-inducible genes activator	1	1
ugtP		Processive diacylglycerol beta-glucosyltransferase	1	1
femB		Aminoacyltransferase FemB	1	1
group_6210		hypothetical protein	1	1
rpmE2		50S ribosomal protein L31 type B	1	1
atpE		ATP synthase subunit c	1	1
group_6213		hypothetical protein	1	1
hemA		Glutamyl-tRNA reductase	1	1
group_6215		hypothetical protein	1	1
group_6216		hypothetical protein	1	1
group_6217		DegV domain-containing protein	1	1
group_6218		Putative universal stress protein	1	1
rpmC		50S ribosomal protein L29	1	1
def		Peptide deformylase	1	1
zwf_1		Glucose-6-phosphate 1-dehydrogenase	1	1
pyrP		Uracil permease	1	1
clpB		Chaperone protein ClpB	1	1
rpsF		30S ribosomal protein S6	1	1
rplI		50S ribosomal protein L9	1	1
ykuT_2		putative MscS family protein YkuT	1	1
group_6227		Putative zinc metalloprotease	1	1
group_6228		Nucleotide-binding protein	1	1
group_6229		hypothetical protein	1	1
group_623		hypothetical protein	1	1
ldh2		L-lactate dehydrogenase 2	1	1
group_6231		putative acyl-CoA thioester hydrolase	1	1
rplF		50S ribosomal protein L6	1	1
rplO		50S ribosomal protein L15	1	1
group_6234		hypothetical protein	1	1
adh_2		Alcohol dehydrogenase	1	1
tig		Trigger factor	1	1
pdxK		Pyridoxine kinase	1	1
trmB		tRNA (guanine-N(7)-)-methyltransferase	1	1
group_6239		putative metallo-hydrolase	1	1
thrS		Threonine--tRNA ligase	1	1
ktrB_2		Ktr system potassium uptake protein B	1	1
comK		Competence transcription factor	1	1
uppP		Undecaprenyl-diphosphatase	1	1
qoxD		Quinol oxidase subunit 4	1	1
group_6245		Deoxyguanosinetriphosphate triphosphohydrolase-like protein	1	1
hslR		hypothetical protein	1	1
nfuA		Fe/S biogenesis protein NfuA	1	1
deoC2		Deoxyribose-phosphate aldolase 2	1	1
group_6249		hypothetical protein	1	1
tyrS		Tyrosine--tRNA ligase	1	1
graR_1		Response regulator protein GraR	1	1
glvR		HTH-type transcriptional regulator GlvR	1	1
group_6253		hypothetical protein	1	1
nhaP2		K(+)/H(+) antiporter NhaP2	1	1
slyA_2		Transcriptional regulator SlyA	1	1
group_6256		hypothetical protein	1	1
cynR		HTH-type transcriptional regulator CynR	1	1
group_6258		hypothetical protein	1	1
lacR		Lactose phosphotransferase system repressor	1	1
rsgA		Small ribosomal subunit biogenesis GTPase RsgA	1	1
ruvA		Holliday junction ATP-dependent DNA helicase RuvA	1	1
purR		Pur operon repressor	1	1
group_6263		hypothetical protein	1	1
ydaM		putative diguanylate cyclase YdaM	1	1
mnhA1		Na(+)/H(+) antiporter subunit A1	1	1
cysS		Cysteine--tRNA ligase	1	1
ureC		Urease subunit alpha	1	1
pucK		Uric acid permease PucK	1	1
group_6269		hypothetical protein	1	1
dinB1		DNA polymerase IV 1	1	1
sdhB		L-serine dehydratase, beta chain	1	1
mgt		Monofunctional glycosyltransferase	1	1
dinG		putative ATP-dependent helicase DinG	1	1
group_6274		hypothetical protein	1	1
group_6275		hypothetical protein	1	1
hpt		Hypoxanthine-guanine phosphoribosyltransferase	1	1
murA2		UDP-N-acetylglucosamine 1-carboxyvinyltransferase 2	1	1
group_6278		putative membrane protein	1	1
group_6279		hypothetical protein	1	1
rpsQ		30S ribosomal protein S17	1	1
salA		Iron-sulfur cluster carrier protein	1	1
lapB		Lipopolysaccharide assembly protein B	1	1
tkt		Transketolase	1	1
group_6284		hypothetical protein	1	1
ald2		Alanine dehydrogenase 2	1	1
group_6286		hypothetical protein	1	1
rpsN2		Alternate 30S ribosomal protein S14	1	1
cls_1		Cardiolipin synthase	1	1
cidB		Holin-like protein CidB	1	1
ung		Uracil-DNA glycosylase	1	1
folE2		GTP cyclohydrolase FolE2	1	1
group_6292		hypothetical protein	1	1
dnaD		DNA replication protein DnaD	1	1
lysP_2		Lysine-specific permease	1	1
mcsB		Protein-arginine kinase	1	1
group_6296		hypothetical protein	1	1
group_6297		Ferredoxin	1	1
group_6298		hypothetical protein	1	1
pth		Peptidyl-tRNA hydrolase	1	1
rsmD		Ribosomal RNA small subunit methyltransferase D	1	1
hemL1		Glutamate-1-semialdehyde 2,1-aminomutase 1	1	1
yhdN_2		General stress protein 69	1	1
pdhB		Pyruvate dehydrogenase E1 component subunit beta	1	1
cycA_1		D-serine/D-alanine/glycine transporter	1	1
glyA		Serine hydroxymethyltransferase	1	1
yqfL_1		Putative pyruvate, phosphate dikinase regulatory protein	1	1
ilvE		putative branched-chain-amino-acid aminotransferase	1	1
group_6308		hypothetical protein	1	1
apt		Adenine phosphoribosyltransferase	1	1
metG		Methionine--tRNA ligase	1	1
hslO		33 kDa chaperonin	1	1
grpE		Protein GrpE	1	1
hrcA		Heat-inducible transcription repressor HrcA	1	1
lvr		Levodione reductase	1	1
group_6315		hypothetical protein	1	1
prmA		Ribosomal protein L11 methyltransferase	1	1
nadE_1		NH(3)-dependent NAD(+) synthetase	1	1
ydcP_2		putative protease YdcP	1	1
hemL2		Glutamate-1-semialdehyde 2,1-aminomutase 2	1	1
hisS		Histidine--tRNA ligase	1	1
group_6321		hypothetical protein	1	1
rpsO		30S ribosomal protein S15	1	1
ndk		Nucleoside diphosphate kinase	1	1
ligA		DNA ligase	1	1
suhB_2		Inositol-1-monophosphatase	1	1
purL		Phosphoribosylformylglycinamidine synthase subunit PurL	1	1
yycH		Two-component system WalR/WalK regulatory protein YycH	1	1
lacA		Galactose-6-phosphate isomerase subunit LacA	1	1
ribN		Riboflavin transporter	1	1
aldC		Alpha-acetolactate decarboxylase	1	1
group_6331		hypothetical protein	1	1
pstB3		Phosphate import ATP-binding protein PstB 3	1	1
mtaB		Threonylcarbamoyladenosine tRNA methylthiotransferase MtaB	1	1
accD		Acetyl-coenzyme A carboxylase carboxyl transferase subunit beta	1	1
murI		Glutamate racemase	1	1
gbsA		Betaine aldehyde dehydrogenase	1	1
leuC		3-isopropylmalate dehydratase large subunit	1	1
group_6338		hypothetical protein	1	1
group_6339		hypothetical protein	1	1
tcyB		L-cystine transport system permease protein TcyB	1	1
group_6341		PTS system EIIBC component	1	1
fabG_2		3-oxoacyl-[acyl-carrier-protein] reductase FabG	1	1
gnd		6-phosphogluconate dehydrogenase, decarboxylating	1	1
yjlD		NADH dehydrogenase-like protein YjlD	1	1
group_6345		hypothetical protein	1	1
glpK		Glycerol kinase	1	1
lipL		Octanoyl-[GcvH]:protein N-octanoyltransferase	1	1
sepA_2		Multidrug resistance efflux pump SepA	1	1
prkC		Serine/threonine-protein kinase PrkC	1	1
murD		UDP-N-acetylmuramoylalanine--D-glutamate ligase	1	1
lrgB		Antiholin-like protein LrgB	1	1
queG		Epoxyqueuosine reductase	1	1
arlR		Response regulator ArlR	1	1
cobQ		Cobyric acid synthase	1	1
luxS		S-ribosylhomocysteine lyase	1	1
fabI		Enoyl-[acyl-carrier-protein] reductase [NADPH] FabI	1	1
cmk		Cytidylate kinase	1	1
dinB		DNA polymerase IV	1	1
nupC		Nucleoside permease NupC	1	1
group_6360		hypothetical protein	1	1
yutF		Acid sugar phosphatase	1	1
glmM		Phosphoglucosamine mutase	1	1
tdk		Thymidine kinase	1	1
pfkA		ATP-dependent 6-phosphofructokinase	1	1
truA		tRNA pseudouridine synthase A	1	1
fhs		Formate--tetrahydrofolate ligase	1	1
purH		Bifunctional purine biosynthesis protein PurH	1	1
group_6368		hypothetical protein	1	1
rbgA		Ribosome biogenesis GTPase A	1	1
cymR		HTH-type transcriptional regulator CymR	1	1
bceA_1		Bacitracin export ATP-binding protein BceA	1	1
pgk		Phosphoglycerate kinase	1	1
rpsL		30S ribosomal protein S12	1	1
group_6374		hypothetical protein	1	1
parC		DNA topoisomerase 4 subunit A	1	1
group_6376		hypothetical protein	1	1
albF		Putative zinc protease AlbF	1	1
fabF		3-oxoacyl-[acyl-carrier-protein] synthase 2	1	1
ssaA_1		Staphylococcal secretory antigen SsaA	1	1
group_6380		hypothetical protein	1	1
narG		Respiratory nitrate reductase 1 alpha chain	1	1
icd		Isocitrate dehydrogenase [NADP]	1	1
group_6383		hypothetical protein	1	1
era		GTPase Era	1	1
group_6385		hypothetical protein	1	1
plsC		1-acyl-sn-glycerol-3-phosphate acyltransferase	1	1
group_6387		hypothetical protein	1	1
group_6388		hypothetical protein	1	1
ftsY		Signal recognition particle receptor FtsY	1	1
cggR		Central glycolytic genes regulator	1	1
group_6391		hypothetical protein	1	1
group_6392		hypothetical protein	1	1
cdaR		CdaA regulatory protein CdaR	1	1
rpsP		30S ribosomal protein S16	1	1
tagF_2		Teichoic acid poly(glycerol phosphate) polymerase	1	1
nusA		Transcription termination/antitermination protein NusA	1	1
group_6397		hypothetical protein	1	1
trmD		tRNA (guanine-N(1)-)-methyltransferase	1	1
odhA		2-oxoglutarate dehydrogenase E1 component	1	1
cysI		Sulfite reductase [NADPH] hemoprotein beta-component	1	1
phoU		Phosphate-specific transport system accessory protein PhoU	1	1
group_6402		hypothetical protein	1	1
group_6403		hypothetical protein	1	1
iscS		Cysteine desulfurase IscS	1	1
carB		Carbamoyl-phosphate synthase large chain	1	1
betL		Glycine betaine transporter BetL	1	1
group_6407		hypothetical protein	1	1
nusG		Transcription termination/antitermination protein NusG	1	1
yitJ		Bifunctional homocysteine S-methyltransferase/5,10-methylenetetrahydrofolate reductase	1	1
group_6410		hypothetical protein	1	1
rpsS		30S ribosomal protein S19	1	1
ureE		Urease accessory protein UreE	1	1
pdhC_1		Dihydrolipoyllysine-residue acetyltransferase component of pyruvate dehydrogenase complex	1	1
groS		10 kDa chaperonin	1	1
metN2		Methionine import ATP-binding protein MetN 2	1	1
murB		UDP-N-acetylenolpyruvoylglucosamine reductase	1	1
glmS		Glutamine--fructose-6-phosphate aminotransferase [isomerizing]	1	1
copZ		Copper chaperone CopZ	1	1
secG		putative protein-export membrane protein SecG	1	1
deoB		Phosphopentomutase	1	1
ribH		6,7-dimethyl-8-ribityllumazine synthase	1	1
ftsK		DNA translocase FtsK	1	1
group_6423		Putative esterase	1	1
gltA		Glutamate synthase [NADPH] large chain	1	1
rlmN		putative dual-specificity RNA methyltransferase RlmN	1	1
ltaA		putative glycolipid permease LtaA	1	1
ltaE		Low specificity L-threonine aldolase	1	1
rlmL		Ribosomal RNA large subunit methyltransferase L	1	1
ftsW		putative peptidoglycan glycosyltransferase FtsW	1	1
ricR_1		Copper-sensing transcriptional repressor RicR	1	1
group_6431		hypothetical protein	1	1
obg		GTPase Obg	1	1
plsX		Phosphate acyltransferase	1	1
lacG		6-phospho-beta-galactosidase	1	1
copA		Copper-exporting P-type ATPase A	1	1
hepT		Heptaprenyl diphosphate synthase component 2	1	1
cpdB_2		2',3'-cyclic-nucleotide 2'-phosphodiesterase/3'-nucleotidase	1	1
menD		2-succinyl-5-enolpyruvyl-6-hydroxy-3-cyclohexene-1-carboxylate synthase	1	1
gyrA		DNA gyrase subunit A	1	1
murA1		UDP-N-acetylglucosamine 1-carboxyvinyltransferase 1	1	1
coaE		Dephospho-CoA kinase	1	1
group_6442		hypothetical protein	1	1
ddl		D-alanine--D-alanine ligase	1	1
hup		DNA-binding protein HU	1	1
ykoE		Putative HMP/thiamine permease protein YkoE	1	1
lacB		Galactose-6-phosphate isomerase subunit LacB	1	1
srkA		hypothetical protein	1	1
prsA		Foldase protein PrsA	1	1
glpR		Glycerol-3-phosphate regulon repressor	1	1
map		Methionine aminopeptidase	1	1
mnhG1		Na(+)/H(+) antiporter subunit G1	1	1
pgsA		CDP-diacylglycerol--glycerol-3-phosphate 3-phosphatidyltransferase	1	1
brnQ_1		Branched-chain amino acid transport system 2 carrier protein	1	1
yugI_1		General stress protein 13	1	1
bceB_1		Bacitracin export permease protein BceB	1	1
czcD_1		Cadmium, cobalt and zinc/H(+)-K(+) antiporter	1	1
dnaG		DNA primase	1	1
group_6458		hypothetical protein	1	1
menA		1,4-dihydroxy-2-naphthoate octaprenyltransferase	1	1
sceD		putative transglycosylase SceD	1	1
mreC		Cell shape-determining protein MreC	1	1
rplC		50S ribosomal protein L3	1	1
ydcV		Inner membrane ABC transporter permease protein YdcV	1	1
rbfA		Ribosome-binding factor A	1	1
ynfM		Inner membrane transport protein YnfM	1	1
lysP_1		Lysine-specific permease	1	1
group_6467	ssbA_1	Single-stranded DNA-binding protein A	1	1
group_6468		hypothetical protein	1	1
mnmA		tRNA-specific 2-thiouridylase MnmA	1	1
csd		putative cysteine desulfurase	1	1
rsmH_2		Ribosomal RNA small subunit methyltransferase H	1	1
hpf		Ribosome hibernation promotion factor	1	1
group_6473		hypothetical protein	1	1
xylB_1		Xylulose kinase	1	1
ispE		4-diphosphocytidyl-2-C-methyl-D-erythritol kinase	1	1
group_6476		hypothetical protein	1	1
yfiC		tRNA1(Val) (adenine(37)-N6)-methyltransferase	1	1
group_6478		hypothetical protein	1	1
rpe		Ribulose-phosphate 3-epimerase	1	1
rsbW		Serine-protein kinase RsbW	1	1
mnhD1		Na(+)/H(+) antiporter subunit D1	1	1
yycJ		Putative metallo-hydrolase YycJ	1	1
rplQ		50S ribosomal protein L17	1	1
group_6484		hypothetical protein	1	1
recF		DNA replication and repair protein RecF	1	1
pip		Proline iminopeptidase	1	1
group_6487		putative tautomerase.1	1	1
group_6488		hypothetical protein	1	1
murE		UDP-N-acetylmuramoyl-L-alanyl-D-glutamate--L-lysine ligase	1	1
bcr_1		Bicyclomycin resistance protein	1	1
rpmB		50S ribosomal protein L28	1	1
tgt		Queuine tRNA-ribosyltransferase	1	1
fecE		Fe(3+) dicitrate transport ATP-binding protein FecE	1	1
queC		7-cyano-7-deazaguanine synthase	1	1
rnz		Ribonuclease Z	1	1
group_6496		hypothetical protein	1	1
moeA		Molybdopterin molybdenumtransferase	1	1
ykoD		Putative HMP/thiamine import ATP-binding protein YkoD	1	1
group_6499		hypothetical protein	1	1
group_6500		hypothetical protein	1	1
fumC		Fumarate hydratase class II	1	1
thiG		Thiazole synthase	1	1
glpF		Glycerol uptake facilitator protein	1	1
rocD2		Ornithine aminotransferase 2	1	1
group_6505		Putative TrmH family tRNA/rRNA methyltransferase	1	1
folB		Dihydroneopterin aldolase	1	1
group_6507		hypothetical protein	1	1
garK_2		Glycerate 2-kinase	1	1
accC		Biotin carboxylase	1	1
yhfP		Putative quinone oxidoreductase YhfP	1	1
group_6511		hypothetical protein	1	1
capB		Capsule biosynthesis protein CapB	1	1
rplX		50S ribosomal protein L24	1	1
glcK		Glucokinase	1	1
frr		Ribosome-recycling factor	1	1
queF		NADPH-dependent 7-cyano-7-deazaguanine reductase	1	1
group_6517	smc_1	Chromosome partition protein Smc	1	1
gcvPA		putative glycine dehydrogenase (decarboxylating) subunit 1	1	1
ribF		Riboflavin biosynthesis protein RibF	1	1
group_6520		Putative heme-dependent peroxidase	1	1
mntB		Manganese transport system membrane protein MntB	1	1
group_6522		hypothetical protein	1	1
purC		Phosphoribosylaminoimidazole-succinocarboxamide synthase	1	1
group_6524		hypothetical protein	1	1
group_6525		hypothetical protein	1	1
panD		Aspartate 1-decarboxylase	1	1
feuC		Iron-uptake system permease protein FeuC	1	1
ecsA		ABC-type transporter ATP-binding protein EcsA	1	1
ftsL		Cell division protein FtsL	1	1
group_6530	cspA_1	Cold shock protein CspA	1	1
norB_1		Quinolone resistance protein NorB	1	1
tcyA		L-cystine-binding protein TcyA	1	1
citZ		Citrate synthase 2	1	1
rihB		Pyrimidine-specific ribonucleoside hydrolase RihB	1	1
bcr_2		Bicyclomycin resistance protein	1	1
phoB		Alkaline phosphatase 3	1	1
group_6537		hypothetical protein	1	1
rlmI		Ribosomal RNA large subunit methyltransferase I	1	1
atpF		ATP synthase subunit b	1	1
pyrR		Bifunctional protein PyrR	1	1
fmt		Methionyl-tRNA formyltransferase	1	1
group_6542		hypothetical protein	1	1
sufB_1		FeS cluster assembly protein SufB	1	1
group_6544		Putative 2-hydroxyacid dehydrogenase	1	1
group_6545		putative uridylyltransferase	1	1
group_6546		hypothetical protein	1	1
pstA		Phosphate transport system permease protein PstA	1	1
phoR		Alkaline phosphatase synthesis sensor protein PhoR	1	1
ppaC		putative manganese-dependent inorganic pyrophosphatase	1	1
group_6550		hypothetical protein	1	1
yacL		putative PIN and TRAM-domain containing protein YacL	1	1
group_6552		hypothetical protein	1	1
mecA		Adapter protein MecA 1	1	1
recN		DNA repair protein RecN	1	1
femX		Lipid II:glycine glycyltransferase	1	1
addA		ATP-dependent helicase/nuclease subunit A	1	1
group_6557		hypothetical protein	1	1
fpgS		Folylpolyglutamate synthase	1	1
group_6559		hypothetical protein	1	1
nasD		Nitrite reductase [NAD(P)H]	1	1
xerD_1		Tyrosine recombinase XerD	1	1
yvdD		LOG family protein YvdD	1	1
serA		D-3-phosphoglycerate dehydrogenase	1	1
srrB		Sensor protein SrrB	1	1
mqo2_1		putative malate:quinone oxidoreductase 2	1	1
coaW		Type II pantothenate kinase	1	1
sumT_2		Uroporphyrinogen-III C-methyltransferase	1	1
phnF		hypothetical protein	1	1
pheS		Phenylalanine--tRNA ligase alpha subunit	1	1
group_6570		hypothetical protein	1	1
metP_1		Methionine import system permease protein MetP	1	1
recQ_2		ATP-dependent DNA helicase RecQ	1	1
group_6573		Putative O-methyltransferase/MSMEI_4947	1	1
ccpA		Catabolite control protein A	1	1
group_6575		Gluconeogenesis factor	1	1
gcvPB		putative glycine dehydrogenase (decarboxylating) subunit 2	1	1
ohrR		Organic hydroperoxide resistance transcriptional regulator	1	1
rluD_2		Ribosomal large subunit pseudouridine synthase D	1	1
ypdA		Sensor histidine kinase YpdA	1	1
miaB		tRNA-2-methylthio-N(6)-dimethylallyladenosine synthase	1	1
ruvB		Holliday junction ATP-dependent DNA helicase RuvB	1	1
group_6584		hypothetical protein	1	1
group_6585	der_2	GTPase Der	1	1
corA		Cobalt/magnesium transport protein CorA	1	1
bioY		Biotin transporter BioY	1	1
ureA		Urease subunit gamma	1	1
artM		Arginine transport ATP-binding protein ArtM	1	1
group_6590		hypothetical protein	1	1
group_6591		hypothetical protein	1	1
dnaX_1		DNA polymerase III subunit gamma/tau	1	1
lysA		Diaminopimelate decarboxylase	1	1
group_6594		Putative dipeptidase	1	1
yraA		Putative cysteine protease YraA	1	1
arlS		Signal transduction histidine-protein kinase ArlS	1	1
sepF		Cell division protein SepF	1	1
group_6598		hypothetical protein	1	1
narT		putative nitrate transporter NarT	1	1
rpmD		50S ribosomal protein L30	1	1
group_6601		hypothetical protein	1	1
nrnA		Bifunctional oligoribonuclease and PAP phosphatase NrnA	1	1
murG		UDP-N-acetylglucosamine--N-acetylmuramyl-(pentapeptide) pyrophosphoryl-undecaprenol N-acetylglucosamine transferase	1	1
group_6604		putative HTH-type transcriptional regulator	1	1
rimI		N-alpha-acetyltransferase RimI	1	1
pepT_2		Peptidase T	1	1
group_6607	murF_1	UDP-N-acetylmuramoyl-tripeptide--D-alanyl-D-alanine ligase	1	1
group_6608		putative AAA domain-containing protein	1	1
group_6609		hypothetical protein	1	1
murJ_1		Lipid II flippase MurJ	1	1
gltB_1		Glutamate synthase [NADPH] small chain	1	1
purQ		Phosphoribosylformylglycinamidine synthase subunit PurQ	1	1
tadA_1		tRNA-specific adenosine deaminase	1	1
yfbR		5'-deoxynucleotidase YfbR	1	1
rsfS		Ribosomal silencing factor RsfS	1	1
dgk		Deoxyguanosine kinase	1	1
fbp		Fructose-1,6-bisphosphatase class 3	1	1
rpmF		50S ribosomal protein L32	1	1
recO		DNA repair protein RecO	1	1
group_6620		hypothetical protein	1	1
carA		Carbamoyl-phosphate synthase small chain	1	1
cobT		Aerobic cobaltochelatase subunit CobT	1	1
modB		Molybdenum transport system permease protein ModB	1	1
korA		2-oxoglutarate oxidoreductase subunit KorA	1	1
bfmBAB		2-oxoisovalerate dehydrogenase subunit beta	1	1
gmuF		putative mannose-6-phosphate isomerase GmuF	1	1
group_6632		hypothetical protein	1	1
liaS		Sensor histidine kinase LiaS	1	1
pbpB		Penicillin-binding protein 2B	1	1
sle1_1		N-acetylmuramoyl-L-alanine amidase sle1	1	1
metQ_2		putative D-methionine-binding lipoprotein MetQ	1	1
glpP		Glycerol uptake operon antiterminator regulatory protein	1	1
group_6638		Putative esterase	1	1
isdI		Heme oxygenase (staphylobilin-producing) 2	1	1
glcU_2		putative glucose uptake protein GlcU	1	1
group_6641		hypothetical protein	1	1
femA_2		Aminoacyltransferase FemA	1	1
dagK		Diacylglycerol kinase	1	1
coaBC		Coenzyme A biosynthesis bifunctional protein CoaBC	1	1
yhhQ		Inner membrane protein YhhQ	1	1
group_6646		hypothetical protein	1	1
gloB		Hydroxyacylglutathione hydrolase	1	1
bceB_2		Bacitracin export permease protein BceB	1	1
lgt		Prolipoprotein diacylglyceryl transferase	1	1
nasE		Assimilatory nitrite reductase [NAD(P)H] small subunit	1	1
group_6651	cycA_2	D-serine/D-alanine/glycine transporter	1	1
tpx		putative thiol peroxidase	1	1
argS		Arginine--tRNA ligase	1	1
thiM		Hydroxyethylthiazole kinase	1	1
mazF		Endoribonuclease MazF	1	1
purN		Phosphoribosylglycinamide formyltransferase	1	1
pncB2		Nicotinate phosphoribosyltransferase pncB2	1	1
rplD		50S ribosomal protein L4	1	1
rpsU		30S ribosomal protein S21	1	1
odhB		Dihydrolipoyllysine-residue succinyltransferase component of 2-oxoglutarate dehydrogenase complex	1	1
opuBC		Choline-binding protein	1	1
tsaE		tRNA threonylcarbamoyladenosine biosynthesis protein TsaE	1	1
znuB		High-affinity zinc uptake system membrane protein ZnuB	1	1
ribU		Riboflavin transporter RibU	1	1
group_6668		hypothetical protein	1	1
group_6669		hypothetical protein	1	1
group_6670		Putative peptidyl-prolyl cis-trans isomerase	1	1
gapA2		Glyceraldehyde-3-phosphate dehydrogenase 2	1	1
group_6672		hypothetical protein	1	1
thiI		putative tRNA sulfurtransferase	1	1
xpt		Xanthine phosphoribosyltransferase	1	1
alkH		Aldehyde dehydrogenase	1	1
yfmC		Fe(3+)-citrate-binding protein YfmC	1	1
crr		PTS system glucose-specific EIIA component	1	1
cysH		Phosphoadenosine phosphosulfate reductase	1	1
group_6679		hypothetical protein	1	1
recU		Holliday junction resolvase RecU	1	1
mdtH		Multidrug resistance protein MdtH	1	1
purE_2		N5-carboxyaminoimidazole ribonucleotide mutase	1	1
capA_2		Capsule biosynthesis protein CapA	1	1
group_680		hypothetical protein	1	1
group_693		hypothetical protein	1	1
group_694		hypothetical protein	1	1
group_702		hypothetical protein	1	1
gpmA_1		2,3-bisphosphoglycerate-dependent phosphoglycerate mutase	1	1
group_775		hypothetical protein	1	1
group_776		hypothetical protein	1	1
sbmC		DNA gyrase inhibitor	1	1
group_781		hypothetical protein	1	1
group_789		hypothetical protein	1	1
group_811		Acetyltransferase	1	1
rbsD		D-ribose pyranase	1	1
group_837		hypothetical protein	1	1
ebpS		Elastin-binding protein EbpS	1	1
hmoB		Heme-degrading monooxygenase HmoB	1	1
group_874		hypothetical protein	1	1
group_875		hypothetical protein	1	1
ytmI		putative N-acetyltransferase YtmI	1	1
group_891		hypothetical protein	1	1
paiA_2		Spermidine/spermine N(1)-acetyltransferase	1	1
yhaI		hypothetical protein	1	1
group_905		hypothetical protein	1	1
ssaA2_2		Staphylococcal secretory antigen ssaA2	1	1
group_908		hypothetical protein	1	1
rsmH_1		Ribosomal RNA small subunit methyltransferase H	1	1
group_976		hypothetical protein	1	1
bsaA_2		Glutathione peroxidase BsaA	1	1
group_984		Putative 2-dehydropantoate 2-reductase	1	1
accB_1		Biotin carboxyl carrier protein of acetyl-CoA carboxylase	1	1
comEA		ComE operon protein 1	1	1
group_987		hypothetical protein	1	1
group_990		hypothetical protein	1	1
scdA		Iron-sulfur cluster repair protein ScdA	1	1
group_992		hypothetical protein	1	1
group_998		hypothetical protein	1	1
group_999		hypothetical protein	1	1
hisI		Phosphoribosyl-AMP cyclohydrolase	0.98	1
isaB_2		Immunodominant staphylococcal antigen B	0.98	1
group_1009		hypothetical protein	0.98	1
group_1012		hypothetical protein	0.98	1
pdp		Pyrimidine-nucleoside phosphorylase	1	0.96
group_1070		hypothetical protein	0.98	1
group_1141		hypothetical protein	0.98	1
group_1156		hypothetical protein	1	0.96
manR		Transcriptional regulator ManR	0.98	1
hisZ		ATP phosphoribosyltransferase regulatory subunit	0.98	1
ntaA		Nitrilotriacetate monooxygenase component A	0.98	1
lacD		Tagatose 1,6-diphosphate aldolase	1	0.96
group_1231		hypothetical protein	0.98	1
group_1241		hypothetical protein	0.98	1
sfp		4'-phosphopantetheinyl transferase sfp	0.98	1
sigS		RNA polymerase sigma factor SigS	1	0.96
group_1344		hypothetical protein	0.98	1
argD		Acetylornithine aminotransferase	1	0.96
nupG		Purine nucleoside transport protein NupG	0.98	1
kapB		Kinase-associated lipoprotein B	0.98	1
nat		Arylamine N-acetyltransferase	0.98	1
hisH		Imidazole glycerol phosphate synthase subunit HisH	0.98	1
pcp		Pyrrolidone-carboxylate peptidase	0.98	1
scrK		Fructokinase	0.98	1
apaH		Bis(5'-nucleosyl)-tetraphosphatase, symmetrical	0.98	1
ebh_2		Extracellular matrix-binding protein ebh	0.98	1
glnQ_2		Glutamine transport ATP-binding protein GlnQ	0.98	1
lip_1		Lipase	0.98	1
putP		Sodium/proline symporter	1	0.96
group_1718		hypothetical protein	0.98	1
group_1773		hypothetical protein	1	0.96
sdrM		Multidrug efflux pump SdrM	0.98	1
aldA_1		Lactaldehyde dehydrogenase	0.98	1
group_1804		hypothetical protein	0.98	1
znuA_2		High-affinity zinc uptake system binding-protein ZnuA	0.98	1
apbE		FAD:protein FMN transferase	0.98	1
dapF		Diaminopimelate epimerase	0.98	1
gsiD		Glutathione transport system permease protein GsiD	0.98	1
group_1815		hypothetical protein	0.98	1
kstR2		HTH-type transcriptional repressor KstR2	0.98	1
kce		3-keto-5-aminohexanoate cleavage enzyme	0.98	1
group_1819	lcdH_2	L-carnitine dehydrogenase	0.98	1
group_1820		hypothetical protein	0.98	1
group_1824		hypothetical protein	0.98	1
group_1827		Putative thiamine biosynthesis protein	0.98	1
group_1874		hypothetical protein	0.98	1
yhaO		putative metallophosphoesterase YhaO	0.98	1
group_2027		hypothetical protein	1	0.96
group_203		hypothetical protein	1	0.96
group_2057		hypothetical protein	1	0.96
cpdB_1		2',3'-cyclic-nucleotide 2'-phosphodiesterase/3'-nucleotidase	0.98	1
hisF		Imidazole glycerol phosphate synthase subunit HisF	0.98	1
group_2063		Lactonase drp35	0.98	1
group_2070		hypothetical protein	1	0.96
group_2076		hypothetical protein	1	0.96
ytrB_1		ABC transporter ATP-binding protein YtrB	1	0.96
group_2082		hypothetical protein	0.98	1
lctP		L-lactate permease	0.98	1
mgtE		Magnesium transporter MgtE	0.98	1
group_2210		hypothetical protein	1	0.96
ydjM		Inner membrane protein YdjM	0.98	1
glcU_1		putative glucose uptake protein GlcU	0.98	1
yabJ		2-iminobutanoate/2-iminopropanoate deaminase	1	0.96
metE		5-methyltetrahydropteroyltriglutamate--homocysteine methyltransferase	0.98	1
nikA		Nickel-binding periplasmic protein	0.98	1
opuCB_2		Carnitine transport permease protein OpuCB	0.98	1
group_2290		S-formylglutathione hydrolase	0.98	1
hsrA		putative transport protein HsrA	0.98	1
pdhC_3		Dihydrolipoyllysine-residue acetyltransferase component of pyruvate dehydrogenase complex	0.98	1
group_2679		hypothetical protein	0.98	1
group_2686		hypothetical protein	0.98	1
phnD		Phosphate-import protein PhnD	0.98	1
hisD		Histidinol dehydrogenase	0.98	1
ectT		Ectoine/hydroxyectoine transporter	0.98	1
group_2721		hypothetical protein	1	0.96
group_2722		hypothetical protein	1	0.96
scrB		Sucrose-6-phosphate hydrolase	0.98	1
treR		HTH-type transcriptional regulator TreR	0.98	1
rex		Redox-sensing transcriptional repressor Rex	0.98	1
group_2920		hypothetical protein	0.98	1
lacF		PTS system lactose-specific EIIA component	0.98	1
group_2980		hypothetical protein	0.98	1
group_2991		hypothetical protein	0.98	1
norB_2		Quinolone resistance protein NorB	0.98	1
budC		Diacetyl reductase [(S)-acetoin forming]	0.98	1
oppD_2		Oligopeptide transport ATP-binding protein OppD	0.98	1
opuCC		Carnitine transport binding protein OpuCC	0.98	1
arcC1		Carbamate kinase 1	0.98	1
bioB_2		Biotin synthase	0.98	1
dhaL		PTS-dependent dihydroxyacetone kinase, ADP-binding subunit DhaL	0.98	1
group_3006		hypothetical protein	0.98	1
phnE_1		Phosphate-import permease protein PhnE	0.98	1
phnE_2		Phosphate-import permease protein PhnE	0.98	1
glnQ_1		Glutamine transport ATP-binding protein GlnQ	0.98	1
hisB		Imidazoleglycerol-phosphate dehydratase	0.98	1
hisG		ATP phosphoribosyltransferase	0.98	1
mqo2_3		putative malate:quinone oxidoreductase 2	0.98	1
yceI		Protein YceI	0.98	1
glpE_2		Thiosulfate sulfurtransferase GlpE	0.98	1
group_3542		hypothetical protein	1	0.96
group_3543		hypothetical protein	1	0.96
group_3544		hypothetical protein	1	0.96
ytrA		HTH-type transcriptional repressor YtrA	1	0.96
dus		putative tRNA-dihydrouridine synthase	0.98	1
mqo2_2		putative malate:quinone oxidoreductase 2	0.98	1
kynB		Kynurenine formamidase	1	0.96
group_3643		hypothetical protein	0.98	1
urdA		Urocanate reductase	0.98	1
nikB		Nickel transport system permease protein NikB	0.98	1
dapE_2		putative succinyl-diaminopimelate desuccinylase	0.98	1
brnQ_2		Branched-chain amino acid transport system 2 carrier protein	0.98	1
opuCA_2		Carnitine transport ATP-binding protein OpuCA	0.98	1
opuCD_2		Carnitine transport permease protein OpuCD	0.98	1
argF		Ornithine carbamoyltransferase	0.98	1
gldA		Glycerol dehydrogenase	0.98	1
dhaK		PTS-dependent dihydroxyacetone kinase, dihydroxyacetone-binding subunit DhaK	0.98	1
dhaM		PTS-dependent dihydroxyacetone kinase, phosphotransferase subunit DhaM	0.98	1
csbC		putative metabolite transport protein CsbC	0.98	1
lpd		Dihydrolipoyl dehydrogenase	0.98	1
acoA		Acetoin:2,6-dichlorophenolindophenol oxidoreductase subunit alpha	0.98	1
ykuT_1		putative MscS family protein YkuT	0.98	1
lcdH_2		L-carnitine dehydrogenase	0.98	1
acoB		Acetoin:2,6-dichlorophenolindophenol oxidoreductase subunit beta	0.98	1
group_558		hypothetical protein	0.98	1
adhE		Aldehyde-alcohol dehydrogenase	0.98	1
group_607		Oleate hydratase	0.98	1
group_622		Baeyer-Villiger flavin-containing monooxygenase	0.98	1
comFA		ComF operon protein 1	0.98	1
group_674		hypothetical protein	1	0.96
group_676		hypothetical protein	0.98	1
group_679		hypothetical protein	0.98	1
hel		Lipoprotein E	0.98	1
bioD1		ATP-dependent dethiobiotin synthetase BioD 1	0.98	1
group_773		hypothetical protein	0.98	1
suhB_1		Inositol-1-monophosphatase	0.98	1
group_790		hypothetical protein	0.98	1
yeiR		Zinc-binding GTPase YeiR	0.98	1
group_870		putative oxidoreductase	0.98	1
hisA		1-(5-phosphoribosyl)-5-[(5-phosphoribosylamino)methylideneamino] imidazole-4-carboxamide isomerase	0.98	1
nreB		Oxygen sensor histidine kinase NreB	0.98	1
comC		Type 4 prepilin-like proteins leader peptide-processing enzyme	0.98	1
argC		N-acetyl-gamma-glutamyl-phosphate reductase	0.98	1
group_1082		hypothetical protein	0.98	0.96
hpcG		2-oxo-hept-4-ene-1,7-dioate hydratase	0.98	0.96
group_1402		hypothetical protein	0.98	0.96
ybiV		Sugar phosphatase YbiV	0.98	0.96
yflS		Putative malate transporter YflS	0.98	0.96
ydgI		Putative arginine/ornithine antiporter	0.97	1
ilvC		Ketol-acid reductoisomerase (NADP(+))	1	0.91
lacC_2		Tagatose-6-phosphate kinase	0.97	1
group_1790		hypothetical protein	1	0.91
ilvD		Dihydroxy-acid dehydratase	0.98	0.96
group_2103		hypothetical protein	0.97	1
sbcD		Nuclease SbcCD subunit D	0.97	1
rocA		1-pyrroline-5-carboxylate dehydrogenase	0.98	0.96
mccB		Cystathionine gamma-lyase	0.97	1
pflB		Formate acetyltransferase	0.98	0.96
pflA		Pyruvate formate-lyase-activating enzyme	0.97	1
yxlF		putative ABC transporter ATP-binding protein YxlF	0.98	0.96
pheA		P-protein	0.98	0.96
ldhD_2		D-lactate dehydrogenase	0.98	0.96
group_371	ygaZ	Inner membrane protein YgaZ	0.98	0.96
asp3		Accessory Sec system protein Asp3	1	0.91
group_673		hypothetical protein	0.97	1
cls_2		Cardiolipin synthase	0.97	1
rclA		putative pyridine nucleotide-disulfide oxidoreductase RclA	0.97	1
group_885		hypothetical protein	0.97	1
group_918		hypothetical protein	1	0.91
lip_2		Lipase	0.97	1
panE		2-dehydropantoate 2-reductase	0.97	0.96
pdhD_2		Dihydrolipoyl dehydrogenase	0.97	0.96
pbpX_1		Putative penicillin-binding protein PbpX	0.95	1
mro		Aldose 1-epimerase	0.98	0.91
rot		HTH-type transcriptional regulator rot	0.97	0.96
arsB_1		Arsenical pump membrane protein	0.97	0.96
ytrE		ABC transporter ATP-binding protein YtrE	0.98	0.91
narX_1		Nitrate reductase-like protein NarX	0.95	1
group_1503		hypothetical protein	0.95	1
mleN_2		Malate-2H(+)/Na(+)-lactate antiporter	0.95	1
manA		Mannose-6-phosphate isomerase ManA	0.98	0.91
group_1859		hypothetical protein	0.95	1
setC		Sugar efflux transporter C	0.95	1
agrA		Accessory gene regulator A	0.97	0.96
group_2303		hypothetical protein	0.98	0.91
group_3629		hypothetical protein	0.95	1
ppaX_2		5'-nucleotidase	0.95	1
arsC		Glutaredoxin arsenate reductase	0.97	0.96
lacE		PTS system lactose-specific EIICB component	1	0.87
topB		DNA topoisomerase 3	0.95	1
bioF		8-amino-7-oxononanoate synthase	0.98	0.91
group_983		hypothetical protein	0.98	0.91
group_1025		hypothetical protein	0.93	1
soxS		Regulatory protein SoxS	0.98	0.87
pls		Surface protein	0.95	0.96
bioW		6-carboxyhexanoate--CoA ligase	0.98	0.87
group_1825		hypothetical protein	0.97	0.91
group_2065		hypothetical protein	0.93	1
ilvA		L-threonine dehydratase biosynthetic IlvA	1	0.83
group_2228		hypothetical protein	0.93	1
rob		Right origin-binding protein	0.98	0.87
group_2864		hypothetical protein	0.98	0.87
group_418		hypothetical protein	0.97	0.91
group_620		hypothetical protein	0.97	0.91
group_771		hypothetical protein	0.95	0.96
bioK		L-Lysine--8-amino-7-oxononanoate transaminase	0.93	1
group_1180		hypothetical protein	1	0.78
atl_2		Bifunctional autolysin	0.92	1
ywaC		GTP pyrophosphokinase YwaC	0.92	1
sdcS		Sodium-dependent dicarboxylate transporter SdcS	0.95	0.91
thrB_3		Homoserine kinase	0.92	1
abgB		p-aminobenzoyl-glutamate hydrolase subunit B	0.97	0.87
swrC		Swarming motility protein SwrC	0.97	0.87
group_2858		hypothetical protein	0.92	1
fosB		Metallothiol transferase FosB	0.92	1
irtB		Iron import ATP-binding/permease protein IrtB	0.95	0.91
yidK		putative symporter YidK	0.95	0.91
arcB_1		Delta(1)-pyrroline-2-carboxylate reductase	0.95	0.91
group_1046		hypothetical protein	0.92	0.96
sapF		Putrescine export system ATP-binding protein SapF	0.93	0.91
yciC_1		Putative metal chaperone YciC	0.92	0.96
tarJ'		Ribulose-5-phosphate reductase 2	0.9	1
pbpX_2		Putative penicillin-binding protein PbpX	0.92	0.96
group_1669		hypothetical protein	0.95	0.87
dppE		Dipeptide-binding protein DppE	0.98	0.78
oppD_1		Oligopeptide transport ATP-binding protein OppD	0.98	0.78
oppF		Oligopeptide transport ATP-binding protein OppF	0.98	0.78
comEC		ComE operon protein 3	0.92	0.96
tarL		Teichoic acid ribitol-phosphate polymerase TarL	0.9	1
ebh_1		Extracellular matrix-binding protein ebh	0.9	1
yqaB		Phosphorylated carbohydrates phosphatase	0.97	0.83
desK		Sensor histidine kinase DesK	0.9	0.96
phrA		Deoxyribodipyrimidine photo-lyase	0.93	0.87
oppC		Oligopeptide transport system permease protein OppC	0.98	0.74
copB		Copper-exporting P-type ATPase B	0.93	0.87
group_1491		hypothetical protein	0.93	0.83
oppB		Oligopeptide transport system permease protein OppB	0.98	0.7
merR1		Mercuric resistance operon regulatory protein	0.92	0.87
group_537		hypothetical protein	0.92	0.87
group_782		hypothetical protein	0.9	0.91
group_810		hypothetical protein	0.92	0.87
mdh		Malate dehydrogenase	0.9	0.91
group_1044		hypothetical protein	0.85	1
group_1239		hypothetical protein	0.98	0.65
pbuE		Purine efflux pump PbuE	0.97	0.7
group_2062		hypothetical protein	0.9	0.87
group_2267		hypothetical protein	0.85	1
yfnB		Putative HAD-hydrolase YfnB	0.9	0.83
folA		Dihydrofolate reductase	0.83	1
lrpC		HTH-type transcriptional regulator LrpC	0.88	0.87
group_36		hypothetical protein	1	0.57
group_3636		hypothetical protein	0.83	1
group_483		hypothetical protein	0.83	1
group_6079		Antibacterial protein 3	0.88	0.87
group_613		hypothetical protein	0.86	0.91
limB		Limonene 1,2-monooxygenase	0.88	0.87
gltT		Proton/sodium-glutamate symport protein	0.85	0.91
group_1026		putative epimerase/dehydratase	0.88	0.83
group_1454		hypothetical protein	0.88	0.83
group_2982		hypothetical protein	0.83	0.96
opuCA_1		Carnitine transport ATP-binding protein OpuCA	0.95	0.61
fabG_1		3-oxoacyl-[acyl-carrier-protein] reductase FabG	0.86	0.83
sdpR		Transcriptional repressor SdpR	0.81	0.96
arsD		Arsenical resistance operon trans-acting repressor ArsD	0.81	0.96
tycC		Tyrocidine synthase 3	0.97	0.57
arsA		Arsenical pump-driving ATPase	0.81	0.96
arsR		Arsenical resistance operon repressor	0.81	0.96
group_450		Putative two-component membrane permease complex subunit SMU_747c	0.81	0.96
group_502		hypothetical protein	0.9	0.74
group_1019		putative oxidoreductase	0.86	0.78
lysC		Aspartokinase 2	0.95	0.57
sarZ		HTH-type transcriptional regulator SarZ	0.81	0.91
glpT		Glycerol-3-phosphate transporter	0.86	0.78
fdhD		Protein FdhD	0.76	1
group_1395		hypothetical protein	0.98	0.43
thyA		Thymidylate synthase	0.76	1
yclM		Aspartokinase 3	0.78	0.96
immR		HTH-type transcriptional regulator ImmR	0.78	0.96
tagF_3		Teichoic acid poly(glycerol phosphate) polymerase	0.76	1
group_665		hypothetical protein	0.86	0.74
group_785	secA_1	Protein translocase subunit SecA	0.98	0.43
nos		Nitric oxide synthase oxygenase	0.97	0.43
nudG		CTP pyrophosphohydrolase	0.81	0.83
group_2005		hypothetical protein	1	0.35
capD		Capsule biosynthesis protein CapD	0.8	0.87
uvrA_2		UvrABC system protein A	0.93	0.52
group_662		putative ABC transporter permease	0.76	0.96
epsF		hypothetical protein	0.98	0.35
group_1162		hypothetical protein	1	0.3
mutS_1		DNA mismatch repair protein MutS	0.76	0.91
nrgA		Ammonium transporter NrgA	0.76	0.91
group_1806		hypothetical protein	0.78	0.87
secY2		Accessory Sec system protein translocase subunit SecY2	1	0.3
group_979		hypothetical protein	0.97	0.39
group_1155		hypothetical protein	0.97	0.35
arsB_2		Arsenical pump membrane protein	0.83	0.7
arcA		Arginine deiminase	0.73	0.91
ldhD_1		D-lactate dehydrogenase	0.71	0.96
fbe		Fibrinogen-binding protein	0.92	0.43
group_977		hypothetical protein	0.95	0.35
group_1452		putative hydrolase	0.93	0.35
group_1745		hypothetical protein	0.8	0.7
cysL		HTH-type transcriptional regulator CysL	0.9	0.43
group_3642		hypothetical protein	0.9	0.43
group_4		hypothetical protein	0.85	0.57
group_6081		Antibacterial protein 3	0.88	0.48
ydaF		Putative ribosomal N-acetyltransferase YdaF	0.68	1
menH_1		Arylesterase	0.81	0.61
argO_1		Arginine exporter protein ArgO	0.83	0.57
yxeP_3		putative hydrolase YxeP	1	0.13
group_267		hypothetical protein	0.92	0.35
group_2872		hypothetical protein	0.83	0.57
group_2873		hypothetical protein	0.83	0.57
ricR_2		Copper-sensing transcriptional repressor RicR	0.78	0.7
zwf_2		Glucose-6-phosphate 1-dehydrogenase	0.86	0.48
acsA		Acetyl-coenzyme A synthetase	0.97	0.17
essD		ESAT-6 secretion machinery protein EssD	0.98	0.13
group_409		hypothetical protein	0.66	0.96
lip2_2		Lipase 2	0.75	0.74
gloC		Hydroxyacylglutathione hydrolase GloC	0.76	0.7
argO_2		Arginine exporter protein ArgO	0.81	0.57
ydhP		Inner membrane transport protein YdhP	0.86	0.39
group_1200	glpE_2	Thiosulfate sulfurtransferase GlpE	0.76	0.65
ythA		Putative cytochrome bd menaquinol oxidase subunit I	0.68	0.87
group_320		hypothetical protein	0.95	0.17
group_1414	femA_2	Aminoacyltransferase FemA	0.97	0.09
group_660		hypothetical protein	0.92	0.22
group_714		hypothetical protein	0.9	0.26
group_1039		hypothetical protein	0.9	0.22
tipA		HTH-type transcriptional activator TipA	0.73	0.65
group_1342		hypothetical protein	0.93	0.13
yvgN		Glyoxal reductase	0.59	1
group_1629		hypothetical protein	0.85	0.35
group_248		hypothetical protein	0.71	0.7
group_868		hypothetical protein	0.97	0.04
group_2021		hypothetical protein	0.83	0.35
group_38		putative lipoprotein	0.75	0.57
radD		Putative DNA repair helicase RadD	0.66	0.78
sspP		Staphopain A	0.69	0.7
group_1538		hypothetical protein	0.69	0.65
lytR_2		Transcriptional regulator LytR	0.93	0.04
xerD_3		Putative prophage phiRv2 integrase	0.9	0.13
group_411		hypothetical protein	0.93	0.04
pckA		Phosphoenolpyruvate carboxykinase (ATP)	0.92	0.04
group_204		hypothetical protein	0.9	0.09
group_21		hypothetical protein	0.93	0
[truncated: 4,684 more rows]
