# Supplementary material for: Distinct Phenotypic and Genomic Signatures Underlie Contrasting Pathogenic Potential of Staphylococcus epidermidis Clonal Lineages
Source: Front Microbiol. 2019 Aug 27;10:1971. doi: 10.3389/fmicb.2019.01971 (PMC6719527; doi:10.3389/fmicb.2019.01971)
Supplement: TABLE S3 — List of genes positively associated to cluster A/C (Benjamini–Hochberg p < 0.05 and OR > 1). [file Table_3.XLS]

## Sheet: AC
Table S3 - List of 166 genes positively associated to cluster A/C strains (Benjamini-Hochberb p-value<0.05 and OR >1).
Gene	Non-unique Gene name	Annotation	Number_pos_present_in	% pos_present	Number_neg_present_in	% neg_present	Number_pos_not_present_in	Number_neg_not_present_in	Sensitivity	Specificity	Odds_ratio	Naive_p	Bonferroni_p	Benjamini_H_p	Max_Pairwise_comparisons	Max_supporting_pairs	Max_opposing_pairs	Best_pairwise_comp_p	Worst_pairwise_comp_p
group_868		IS1272 transposase/cell wall surface protein (?)*	57	0.95	1	0.04	2	22	96.6101694915	95.652173913	627.0	1.20914709799e-16	6.0808007558e-13	1.33131303972e-13	3	3	0	0.25	0.25
group_21		IS1272-like transposase, degenerate*	55	0.92	0	0	4	23	93.2203389831	100.0	inf	1.32363595121e-16	6.65656519862e-13	1.33131303972e-13	3	3	0	0.25	0.25
yxeP_3		putative hydrolase YxeP	59	0.98	3	0.13	0	20	100.0	86.9565217391	inf	2.85241661964e-16	1.43448031802e-12	2.04925759717e-13	3	3	0	0.25	0.25
group_2		IS1272-like transposase, degenerate*	54	0.9	0	0	5	23	91.5254237288	100.0	inf	7.41236132676e-16	3.72767651123e-12	3.72767651123e-13	3	3	0	0.25	0.25
group_1414	femA_2	Aminoacyltransferase FemA	57	0.95	2	0.09	2	21	96.6101694915	91.3043478261	299.25	3.27508261589e-15	1.64703904753e-11	1.2869359384e-12	3	3	1	0.25	1.0
group_1367		DeoR family transcriptional regulator*	53	0.88	0	0	6	23	89.8305084746	100.0	inf	3.58264130793e-15	1.80171031376e-11	1.2869359384e-12	2	2	0	0.5	0.5
group_1601	xerC_1	Tyrosine recombinase XerC	53	0.88	0	0	6	23	89.8305084746	100.0	inf	3.58264130793e-15	1.80171031376e-11	1.2869359384e-12	2	2	0	0.5	0.5
group_2576		hypothetical protein -contains halocin C8-like bacteriocin domain; TIGR04449*	53	0.88	0	0	6	23	89.8305084746	100.0	inf	3.58264130793e-15	1.80171031376e-11	1.2869359384e-12	2	2	0	0.5	0.5
essD		ESAT-6 secretion machinery protein EssD	58	0.97	3	0.13	1	20	98.3050847458	86.9565217391	386.666666667	5.71403458321e-15	2.8735879919e-11	1.76960539848e-12	3	3	1	0.25	1.0
lytR_2		Transcriptional regulator LytR	55	0.92	1	0.04	4	22	93.2203389831	95.652173913	302.5	6.3338431443e-15	3.18528971727e-11	1.76960539848e-12	2	2	1	0.5	1.0
group_411		hypothetical protein	55	0.92	1	0.04	4	22	93.2203389831	95.652173913	302.5	6.3338431443e-15	3.18528971727e-11	1.76960539848e-12	3	3	1	0.25	1.0
treP		PTS system trehalose-specific EIIBC component	54	0.9	1	0.04	5	22	91.5254237288	95.652173913	237.6	3.36203531607e-14	1.69076756045e-10	7.3511633063e-12	3	3	1	0.25	1.0
pckA		Phosphoenolpyruvate carboxykinase (ATP)	54	0.9	1	0.04	5	22	91.5254237288	95.652173913	237.6	3.36203531607e-14	1.69076756045e-10	7.3511633063e-12	2	2	1	0.5	1.0
ycnJ		Copper transport protein YcnJ	54	0.9	1	0.04	5	22	91.5254237288	95.652173913	237.6	3.36203531607e-14	1.69076756045e-10	7.3511633063e-12	3	3	1	0.25	1.0
group_1496		hypothetical protein	53	0.88	1	0.04	6	22	89.8305084746	95.652173913	194.333333333	1.54177115597e-13	7.75356714335e-10	2.58452238112e-11	2	1	1	1.0	1.0
group_6624		hypothetical protein	49	0.82	0	0	10	23	83.0508474576	100.0	inf	6.98103249146e-13	3.51076123996e-09	1.06386704241e-10	2	2	0	0.5	0.5
acsA		Acetyl-coenzyme A synthetase	57	0.95	4	0.17	2	19	96.6101694915	82.6086956522	135.375	8.32247756843e-13	4.18537396916e-09	1.23099234387e-10	3	3	0	0.25	0.25
group_1342		hypothetical protein	55	0.92	3	0.13	4	20	93.2203389831	86.9565217391	91.6666666667	2.49822189633e-12	1.25635579167e-08	3.39555619369e-10	3	3	1	0.25	1.0
group_204		hypothetical protein	53	0.88	2	0.09	6	21	89.8305084746	91.3043478261	92.75	3.34893132015e-12	1.6841775609e-08	4.4320462129e-10	3	2	2	1.0	1.0
group_320		hypothetical protein	56	0.93	4	0.17	3	19	94.9152542373	82.6086956522	88.6666666667	5.72370142464e-12	2.87844944645e-08	6.71336788832e-10	3	3	2	0.25	1.0
group_1162		hypothetical protein	59	0.98	7	0.3	0	16	100.0	69.5652173913	inf	5.87369630316e-12	2.95388187086e-08	6.71336788832e-10	3	3	0	0.25	0.25
secY2		Accessory Sec system protein translocase subunit SecY2	59	0.98	7	0.3	0	16	100.0	69.5652173913	inf	5.87369630316e-12	2.95388187086e-08	6.71336788832e-10	3	3	0	0.25	0.25
group_6658		hypothetical protein	47	0.78	0	0	12	23	79.6610169492	100.0	inf	6.29350656427e-12	3.16500445117e-08	7.03334322483e-10	1	1	0	1.0	1.0
group_17		hypothetical protein	50	0.83	1	0.04	9	22	84.7457627119	95.652173913	122.222222222	7.81399659556e-12	3.9296588879e-08	8.54273671284e-10	3	3	1	0.25	1.0
tylM1		dTDP-3-amino-3,6-dideoxy-alpha-D-glucopyranose N,N-dimethyltransferase	51	0.85	2	0.09	8	21	86.4406779661	91.3043478261	66.9375	4.52357086687e-11	2.27490378895e-07	3.99012268846e-09	3	3	1	0.25	1.0
pnbA		Para-nitrobenzyl esterase	45	0.75	0	0	14	23	76.2711864407	100.0	inf	4.60601689209e-11	2.31636589503e-07	3.99012268846e-09	2	2	0	0.5	0.5
xerD_3		Putative prophage phiRv2 integrase	53	0.88	3	0.13	6	20	89.8305084746	86.9565217391	58.8888888889	4.89037597925e-11	2.45937007996e-07	3.99012268846e-09	3	2	2	1.0	1.0
group_2005		hypothetical protein	59	0.98	8	0.35	0	15	100.0	65.2173913043	inf	4.9192206539e-11	2.47387606684e-07	3.99012268846e-09	2	2	0	0.5	0.5
group_16		hypothetical protein	48	0.8	1	0.04	11	22	81.3559322034	95.652173913	96.0	7.22219543207e-11	3.63204208279e-07	5.67506575436e-09	3	3	1	0.25	1.0
group_595	arsB_2	Arsenical pump membrane protein	42	0.7	0	0	17	23	71.186440678	100.0	inf	6.69227160204e-10	3.36554338867e-06	4.87759911401e-08	3	3	0	0.25	0.25
epsF		DNA transport machinery protein comGB - Bacterial type II secretion system domain protein F*	58	0.97	8	0.35	1	15	98.3050847458	65.2173913043	108.75	6.98969860076e-10	3.51511942632e-06	5.02159918046e-08	3	2	1	1.0	1.0
group_660		hypothetical protein	54	0.9	5	0.22	5	18	91.5254237288	78.2608695652	38.88	1.30137194895e-09	6.54459953128e-06	9.2177458187e-08	2	2	2	0.5	0.5
group_1385		hypothetical protein	47	0.78	2	0.09	12	21	79.6610169492	91.3043478261	41.125	3.21927140147e-09	1.6189715878e-05	2.16194150203e-07	3	2	2	1.0	1.0
group_6578		hypothetical protein	44	0.73	1	0.04	15	22	74.5762711864	95.652173913	64.5333333333	3.22421182447e-09	1.62145612652e-05	2.16194150203e-07	3	2	1	1.0	1.0
group_1039		hypothetical protein	53	0.88	5	0.22	6	18	89.8305084746	78.2608695652	31.8	4.78996996979e-09	2.40887589781e-05	3.16957354974e-07	3	2	3	0.25	1.0
group_1155		hypothetical protein	57	0.95	8	0.35	2	15	96.6101694915	65.2173913043	53.4375	5.26710366676e-09	2.64882643401e-05	3.35294485318e-07	3	3	2	0.25	1.0
group_504	zwf_2	Glucose-6-phosphate 1-dehydrogenase	50	0.83	4	0.17	9	19	84.7457627119	82.6086956522	26.3888888889	1.7068660974e-08	8.58382960381e-05	1.03419633781e-06	3	2	2	1.0	1.0
yhfT		putative acyl--CoA ligase YhfT	45	0.75	2	0.09	14	21	76.2711864407	91.3043478261	33.75	1.94442380665e-08	9.77850732364e-05	1.15041262631e-06	3	3	1	0.25	1.0
group_977		hypothetical protein	56	0.93	8	0.35	3	15	94.9152542373	65.2173913043	35.0	2.79672147369e-08	0.000140647122912	1.57839401401e-06	3	3	2	0.25	1.0
group_1395		hypothetical protein	58	0.97	10	0.43	1	13	98.3050847458	56.5217391304	75.4	3.10719839703e-08	0.000156261007387	1.57839401401e-06	3	2	1	1.0	1.0
group_785	secA_1	Protein translocase subunit SecA	58	0.97	10	0.43	1	13	98.3050847458	56.5217391304	75.4	3.10719839703e-08	0.000156261007387	1.57839401401e-06	2	2	1	0.5	1.0
group_979		hypothetical protein	57	0.95	9	0.39	2	14	96.6101694915	60.8695652174	44.3333333333	3.41986177758e-08	0.000171984848794	1.68612596857e-06	3	3	1	0.25	1.0
group_714		hypothetical protein	53	0.88	6	0.26	6	17	89.8305084746	73.9130434783	25.0277777778	3.56059191538e-08	0.000179062167425	1.7384676449e-06	3	2	2	1.0	1.0
group_1452		putative hydrolase	55	0.92	8	0.35	4	15	93.2203389831	65.2173913043	25.78125	1.17348902076e-07	0.000590147628538	5.17673358367e-06	3	2	3	0.25	1.0
nos		Nitric oxide synthase oxygenase	57	0.95	10	0.43	2	13	96.6101694915	56.5217391304	37.05	2.01278111755e-07	0.00101222762402	8.50611448754e-06	3	3	1	0.25	1.0
group_1152		hypothetical protein	42	0.7	2	0.09	17	21	71.186440678	91.3043478261	25.9411764706	2.28024448701e-07	0.00114673495252	9.5561246043e-06	3	2	1	1.0	1.0
group_267		hypothetical protein	54	0.9	8	0.35	5	15	91.5254237288	65.2173913043	20.25	4.13869102929e-07	0.00208134771863	1.70602272019e-05	3	2	2	1.0	1.0
group_2720		hypothetical protein	34	0.57	0	0	25	23	57.6271186441	100.0	inf	4.23161382866e-07	0.00212807859443	1.73014519872e-05	1	1	0	1.0	1.0
group_36		hypothetical protein	59	0.98	13	0.57	0	10	100.0	43.4782608696	inf	5.34790149376e-07	0.00268945966121	2.05302264215e-05	3	3	0	0.25	0.25
sdrF		Serine-aspartate repeat-containing protein F	41	0.68	2	0.09	18	21	69.4915254237	91.3043478261	23.9166666667	7.58224099287e-07	0.00381310899532	2.8669992446e-05	2	2	1	0.5	1.0
group_6657		hypothetical protein	37	0.62	1	0.04	22	22	62.7118644068	95.652173913	37.0	8.31057606903e-07	0.00417938870512	3.09584348527e-05	2	2	1	0.5	1.0
group_1033		putative sensor-like histidine kinase	43	0.72	3	0.13	16	20	72.8813559322	86.9565217391	17.9166666667	9.43565004609e-07	0.00474518840818	3.38942029156e-05	3	2	2	1.0	1.0
group_1447		putative response regulatory protein	43	0.72	3	0.13	16	20	72.8813559322	86.9565217391	17.9166666667	9.43565004609e-07	0.00474518840818	3.38942029156e-05	3	2	2	1.0	1.0
tagF_1		hypothetical protein	36	0.6	1	0.04	23	22	61.0169491525	95.652173913	34.4347826087	1.27921078284e-06	0.00643315102693	4.49870701184e-05	3	2	1	1.0	1.0
group_3576		hypothetical protein	32	0.53	0	0	27	23	54.2372881356	100.0	inf	1.45283369391e-06	0.00730630064667	5.00431551142e-05	2	2	0	0.5	0.5
group_3575		hypothetical protein	32	0.53	0	0	27	23	54.2372881356	100.0	inf	1.45283369391e-06	0.00730630064667	5.00431551142e-05	2	2	0	0.5	0.5
group_801	cof	HMP-PP phosphatase	32	0.53	0	0	27	23	54.2372881356	100.0	inf	1.45283369391e-06	0.00730630064667	5.00431551142e-05	1	1	0	1.0	1.0
group_407	ycnJ	hypothetical protein	31	0.52	0	0	28	23	52.5423728814	100.0	inf	1.7639426875e-06	0.00887086777543	5.95360253384e-05	2	2	0	0.5	0.5
group_3044		hypothetical protein	35	0.58	1	0.04	24	22	59.3220338983	95.652173913	32.0833333333	3.08591964559e-06	0.0155190898977	9.76043389791e-05	3	2	1	1.0	1.0
group_2047		hypothetical protein	35	0.58	1	0.04	24	22	59.3220338983	95.652173913	32.0833333333	3.08591964559e-06	0.0155190898977	9.76043389791e-05	2	2	1	0.5	1.0
sdrI		Putative surface protein	38	0.63	2	0.09	21	21	64.406779661	91.3043478261	19.0	4.21394731539e-06	0.0211919410491	0.00013081445092	2	2	1	0.5	1.0
group_3285		CAAX amino protease*	30	0.5	0	0	29	23	50.8474576271	100.0	inf	4.47347477805e-06	0.0224971046588	0.000138019046987	2	2	0	0.5	0.5
group_22		IS1272 transposase*	48	0.8	6	0.26	11	17	81.3559322034	73.9130434783	12.3636363636	4.51305012547e-06	0.022696129081	0.000138391030982	3	3	2	0.25	1.0
xerC_3		Tyrosine recombinase XerC	45	0.75	5	0.22	14	18	76.2711864407	78.2608695652	11.5714285714	8.98631255114e-06	0.0451921658197	0.000267409265205	3	3	2	0.25	1.0
group_1400		hypothetical protein- domain putative adhesin (?)*	45	0.75	5	0.22	14	18	76.2711864407	78.2608695652	11.5714285714	8.98631255114e-06	0.0451921658197	0.000267409265205	3	3	2	0.25	1.0
xerC_2		Tyrosine recombinase XerC	43	0.72	4	0.17	16	19	72.8813559322	82.6086956522	12.765625	9.91560161409e-06	0.0498655605173	0.000287313964082	3	3	2	0.25	1.0
isaB_1		Immunodominant staphylococcal antigen B	33	0.55	1	0.04	26	22	55.9322033898	95.652173913	27.9230769231	1.01693946325e-05	0.0511418856067	0.000287313964082	2	2	1	0.5	1.0
arcD		Arginine/ornithine antiporter	33	0.55	1	0.04	26	22	55.9322033898	95.652173913	27.9230769231	1.01693946325e-05	0.0511418856067	0.000287313964082	2	2	1	0.5	1.0
arcC1_1		Carbamate kinase 1	33	0.55	1	0.04	26	22	55.9322033898	95.652173913	27.9230769231	1.01693946325e-05	0.0511418856067	0.000287313964082	2	2	1	0.5	1.0
group_3592	argR_1	Arginine repressor	33	0.55	1	0.04	26	22	55.9322033898	95.652173913	27.9230769231	1.01693946325e-05	0.0511418856067	0.000287313964082	2	2	1	0.5	1.0
arcA_1		Arginine deiminase	33	0.55	1	0.04	26	22	55.9322033898	95.652173913	27.9230769231	1.01693946325e-05	0.0511418856067	0.000287313964082	2	2	1	0.5	1.0
arcR_1		HTH-type transcriptional regulator ArcR	33	0.55	1	0.04	26	22	55.9322033898	95.652173913	27.9230769231	1.01693946325e-05	0.0511418856067	0.000287313964082	2	2	1	0.5	1.0
argF_1		Ornithine carbamoyltransferase	33	0.55	1	0.04	26	22	55.9322033898	95.652173913	27.9230769231	1.01693946325e-05	0.0511418856067	0.000287313964082	2	2	1	0.5	1.0
fbe		Fibrinogen-binding protein	54	0.9	10	0.43	5	13	91.5254237288	56.5217391304	14.04	1.04518582181e-05	0.0525623949791	0.000293644664687	3	3	1	0.25	1.0
futA1		hypothetical protein	40	0.67	3	0.13	19	20	67.7966101695	86.9565217391	14.0350877193	1.30529593445e-05	0.0656433325434	0.000364685180797	3	1	2	1.0	1.0
group_1172	melR	Melibiose operon regulatory protein	27	0.45	0	0	32	23	45.7627118644	100.0	inf	1.60502554755e-05	0.0807167347863	0.000433960939711	2	2	0	0.5	0.5
group_1629		hypothetical protein	50	0.83	8	0.35	9	15	84.7457627119	65.2173913043	10.4166666667	2.06804051817e-05	0.104001757659	0.00055320083861	2	2	1	0.5	1.0
group_1770		hypothetical protein	35	0.58	2	0.09	24	21	59.3220338983	91.3043478261	15.3125	2.19366194371e-05	0.110319259149	0.000580627679731	2	1	1	1.0	1.0
tycC		Tyrocidine synthase 3	57	0.95	13	0.57	2	10	96.6101694915	43.4782608696	21.9230769231	2.4606623751e-05	0.123746710844	0.000628155892608	3	1	2	1.0	1.0
group_3642		hypothetical protein	53	0.88	10	0.43	6	13	89.8305084746	56.5217391304	11.4833333333	2.83460720234e-05	0.142552396205	0.000712761981027	2	2	2	0.5	0.5
cysL		HTH-type transcriptional regulator CysL	53	0.88	10	0.43	6	13	89.8305084746	56.5217391304	11.4833333333	2.83460720234e-05	0.142552396205	0.000712761981027	2	2	2	0.5	0.5
group_675		hypothetical protein	44	0.73	5	0.22	15	18	74.5762711864	78.2608695652	10.56	2.91173770386e-05	0.146431289127	0.000728513876255	3	3	2	0.25	1.0
group_549		hypothetical protein	26	0.43	0	0	33	23	44.0677966102	100.0	inf	3.39910051447e-05	0.170940764873	0.000842072733364	1	1	0	1.0	1.0
group_3048		hypothetical protein	26	0.43	0	0	33	23	44.0677966102	100.0	inf	3.39910051447e-05	0.170940764873	0.000842072733364	1	1	0	1.0	1.0
group_3092		hypothetical protein	43	0.72	5	0.22	16	18	72.8813559322	78.2608695652	9.675	3.86321077108e-05	0.194280869678	0.000947711559403	3	3	2	0.25	1.0
group_581		hypothetical protein	43	0.72	5	0.22	16	18	72.8813559322	78.2608695652	9.675	3.86321077108e-05	0.194280869678	0.000947711559403	3	3	1	0.25	1.0
ydhP		Inner membrane transport protein YdhP	51	0.85	9	0.39	8	14	86.4406779661	60.8695652174	9.91666666667	3.91716152928e-05	0.196994053307	0.000951662093273	3	2	3	0.25	1.0
blaI		Penicillinase repressor	41	0.68	4	0.17	18	19	69.4915254237	82.6086956522	10.8194444444	4.17959388029e-05	0.21019177624	0.00101053738577	3	3	2	0.25	1.0
group_1597	yvgN	Glyoxal reductase	25	0.42	0	0	34	23	42.3728813559	100.0	inf	4.44330230121e-05	0.223453672728	0.00105902214563	2	2	0	0.5	0.5
group_2339		hypothetical protein	25	0.42	0	0	34	23	42.3728813559	100.0	inf	4.44330230121e-05	0.223453672728	0.00105902214563	2	2	0	0.5	0.5
zwf_3		Glucose-6-phosphate 1-dehydrogenase	25	0.42	0	0	34	23	42.3728813559	100.0	inf	4.44330230121e-05	0.223453672728	0.00105902214563	1	1	0	1.0	1.0
group_374		hypothetical protein	47	0.78	7	0.3	12	16	79.6610169492	69.5652173913	8.95238095238	5.33377932249e-05	0.268235762128	0.00125932282689	3	3	2	0.25	1.0
thiQ		Thiamine import ATP-binding protein ThiQ	47	0.78	7	0.3	12	16	79.6610169492	69.5652173913	8.95238095238	5.33377932249e-05	0.268235762128	0.00125932282689	3	2	2	1.0	1.0
group_2182		hypothetical protein	37	0.62	3	0.13	22	20	62.7118644068	86.9565217391	11.2121212121	5.44347258761e-05	0.273752236431	0.00127921605809	2	2	1	0.5	1.0
uvrA_2		UvrABC system protein A	55	0.92	12	0.52	4	11	93.2203389831	47.8260869565	12.6041666667	6.63495686827e-05	0.333671980905	0.00147642469427	3	2	2	1.0	1.0
group_1094		hypothetical protein	39	0.65	4	0.17	20	19	66.1016949153	82.6086956522	9.2625	7.72045788717e-05	0.388261827146	0.00170290275064	2	2	2	0.5	0.5
group_2109		hypothetical protein	39	0.65	4	0.17	20	19	66.1016949153	82.6086956522	9.2625	7.72045788717e-05	0.388261827146	0.00170290275064	3	2	2	1.0	1.0
group_2021		hypothetical protein	49	0.82	8	0.35	10	15	83.0508474576	65.2173913043	9.1875	8.51703632951e-05	0.428321757011	0.00186276135531	2	2	1	0.5	1.0
group_2481		hypothetical protein	24	0.4	0	0	35	23	40.6779661017	100.0	inf	8.70449231454e-05	0.437748918498	0.00186276135531	2	2	0	0.5	0.5
group_406		hypothetical protein	24	0.4	0	0	35	23	40.6779661017	100.0	inf	8.70449231454e-05	0.437748918498	0.00186276135531	2	2	0	0.5	0.5
group_849	cadC	Cadmium resistance transcriptional regulatory protein CadC	24	0.4	0	0	35	23	40.6779661017	100.0	inf	8.70449231454e-05	0.437748918498	0.00186276135531	1	1	0	1.0	1.0
group_206		hypothetical protein	24	0.4	0	0	35	23	40.6779661017	100.0	inf	8.70449231454e-05	0.437748918498	0.00186276135531	2	2	0	0.5	0.5
lysC		Aspartokinase 2	56	0.93	13	0.57	3	10	94.9152542373	43.4782608696	14.358974359	8.8738220876e-05	0.446264512785	0.00186721553467	3	3	1	0.25	1.0
group_1239		hypothetical protein	58	0.97	15	0.65	1	8	98.3050847458	34.7826086957	30.9333333333	0.000101503170352	0.510459443698	0.00206663742388	3	2	1	1.0	1.0
group_3091		hypothetical protein	41	0.68	5	0.22	18	18	69.4915254237	78.2608695652	8.2	0.000140481460069	0.706481262685	0.00284871476889	2	2	2	0.5	0.5
tarF		hypothetical protein	36	0.6	3	0.13	23	20	61.0169491525	86.9565217391	10.4347826087	0.000143413686817	0.721227431005	0.00289649570685	3	2	2	1.0	1.0
group_2107		hypothetical protein	35	0.58	3	0.13	24	20	59.3220338983	86.9565217391	9.72222222222	0.00016309041675	0.820181705833	0.00328072682333	3	1	3	0.25	1.0
group_435	zupT	Zinc transporter ZupT	28	0.47	1	0.04	31	22	47.4576271186	95.652173913	19.8709677419	0.000194541997393	0.978351704891	0.00381728217182	2	2	1	0.5	1.0
group_722		hypothetical protein	28	0.47	1	0.04	31	22	47.4576271186	95.652173913	19.8709677419	0.000194541997393	0.978351704891	0.00381728217182	3	3	1	0.25	1.0
group_6577		hypothetical protein	23	0.38	0	0	36	23	38.9830508475	100.0	inf	0.000195076857856	0.981041518158	0.00381728217182	1	1	0	1.0	1.0
group_72		hypothetical protein	23	0.38	0	0	36	23	38.9830508475	100.0	inf	0.000195076857856	0.981041518158	0.00381728217182	1	1	0	1.0	1.0
zwf_5		Glucose-6-phosphate 1-dehydrogenase	23	0.38	0	0	36	23	38.9830508475	100.0	inf	0.000195076857856	0.981041518158	0.00381728217182	1	1	0	1.0	1.0
group_1522		hypothetical protein	23	0.38	0	0	36	23	38.9830508475	100.0	inf	0.000195076857856	0.981041518158	0.00381728217182	2	2	0	0.5	0.5
group_3143		hypothetical protein	23	0.38	0	0	36	23	38.9830508475	100.0	inf	0.000195076857856	0.981041518158	0.00381728217182	1	1	0	1.0	1.0
group_4758		hypothetical protein	22	0.37	0	0	37	23	37.2881355932	100.0	inf	0.000215545784656	1.0	0.00413732729402	1	1	0	1.0	1.0
group_1710		hypothetical protein	22	0.37	0	0	37	23	37.2881355932	100.0	inf	0.000215545784656	1.0	0.00413732729402	2	2	0	0.5	0.5
group_4762		hypothetical protein	22	0.37	0	0	37	23	37.2881355932	100.0	inf	0.000215545784656	1.0	0.00413732729402	1	1	0	1.0	1.0
nmtR		HTH-type transcriptional regulator NmtR	22	0.37	0	0	37	23	37.2881355932	100.0	inf	0.000215545784656	1.0	0.00413732729402	1	1	0	1.0	1.0
group_3369		hypothetical protein	22	0.37	0	0	37	23	37.2881355932	100.0	inf	0.000215545784656	1.0	0.00413732729402	1	1	0	1.0	1.0
speG_2		Spermidine N(1)-acetyltransferase	27	0.45	1	0.04	32	22	45.7627118644	95.652173913	18.5625	0.000218165094193	1.0	0.004171681592	2	2	1	0.5	1.0
group_6081		Antibacterial protein 3	52	0.87	11	0.48	7	12	88.1355932203	52.1739130435	8.1038961039	0.000262365205813	1.0	0.00497899856617	3	2	3	0.25	1.0
opuCA_1		Carnitine transport ATP-binding protein OpuCA	56	0.93	14	0.61	3	9	94.9152542373	39.1304347826	12.0	0.000345264609376	1.0	0.00602894347414	3	2	2	1.0	1.0
oppB		Oligopeptide transport system permease protein OppB	58	0.97	16	0.7	1	7	98.3050847458	30.4347826087	25.375	0.000419583618102	1.0	0.00712866897106	2	2	1	0.5	1.0
group_4757		hypothetical protein	21	0.35	0	0	38	23	35.593220339	100.0	inf	0.000438008719495	1.0	0.0073424861678	1	1	0	1.0	1.0
group_1118		hypothetical protein	21	0.35	0	0	38	23	35.593220339	100.0	inf	0.000438008719495	1.0	0.0073424861678	1	1	0	1.0	1.0
pbuE_2		Purine efflux pump PbuE	21	0.35	0	0	38	23	35.593220339	100.0	inf	0.000438008719495	1.0	0.0073424861678	1	1	0	1.0	1.0
group_1738		hypothetical protein	21	0.35	0	0	38	23	35.593220339	100.0	inf	0.000438008719495	1.0	0.0073424861678	2	2	0	0.5	0.5
znuA_1		High-affinity zinc uptake system binding-protein ZnuA	46	0.77	8	0.35	13	15	77.9661016949	65.2173913043	6.63461538462	0.000511984268459	1.0	0.00845174422279	3	3	2	0.25	1.0
splF		Serine protease SplF	46	0.77	8	0.35	13	15	77.9661016949	65.2173913043	6.63461538462	0.000511984268459	1.0	0.00845174422279	3	2	3	0.25	1.0
oxyR_2		Hydrogen peroxide-inducible genes activator	20	0.33	0	0	39	23	33.8983050847	100.0	inf	0.000519305819217	1.0	0.00845174422279	1	1	0	1.0	1.0
group_73		hypothetical protein	20	0.33	0	0	39	23	33.8983050847	100.0	inf	0.000519305819217	1.0	0.00845174422279	1	1	0	1.0	1.0
group_952		hypothetical protein	20	0.33	0	0	39	23	33.8983050847	100.0	inf	0.000519305819217	1.0	0.00845174422279	1	1	0	1.0	1.0
group_1735	uhpT	Hexose-6-phosphate:phosphate antiporter	20	0.33	0	0	39	23	33.8983050847	100.0	inf	0.000519305819217	1.0	0.00845174422279	2	2	0	0.5	0.5
group_117		hypothetical protein	20	0.33	0	0	39	23	33.8983050847	100.0	inf	0.000519305819217	1.0	0.00845174422279	1	1	0	1.0	1.0
group_500		hypothetical protein	32	0.53	3	0.13	27	20	54.2372881356	86.9565217391	7.9012345679	0.000968111447164	1.0	0.0156547667775	3	2	2	1.0	1.0
zwf_2		Glucose-6-phosphate 1-dehydrogenase	51	0.85	11	0.48	8	12	86.4406779661	52.1739130435	6.95454545455	0.0010022024445	1.0	0.0160511977496	3	2	2	1.0	1.0
group_3635		hypothetical protein	24	0.4	1	0.04	35	22	40.6779661017	95.652173913	15.0857142857	0.00104553835378	1.0	0.0165826100963	2	1	1	1.0	1.0
group_2976		hypothetical protein	24	0.4	1	0.04	35	22	40.6779661017	95.652173913	15.0857142857	0.00104553835378	1.0	0.0165826100963	2	1	1	1.0	1.0
group_817		hypothetical protein	31	0.52	3	0.13	28	20	52.5423728814	86.9565217391	7.38095238095	0.00110433983816	1.0	0.0165826100963	3	1	3	0.25	1.0
gno		Gluconate 5-dehydrogenase	37	0.62	5	0.22	22	18	62.7118644068	78.2608695652	6.05454545455	0.00120063706039	1.0	0.0165826100963	3	1	2	1.0	1.0
group_1180		hypothetical protein	59	0.98	18	0.78	0	5	100.0	21.7391304348	inf	0.00123322652138	1.0	0.0165826100963	1	1	0	1.0	1.0
yccS		Inner membrane protein YccS	46	0.77	9	0.39	13	14	77.9661016949	60.8695652174	5.50427350427	0.00142244955814	1.0	0.018974797952	3	2	2	1.0	1.0
pbuE		Purine efflux pump PbuE	57	0.95	16	0.7	2	7	96.6101694915	30.4347826087	12.46875	0.00153286518523	1.0	0.0202862605698	2	2	1	0.5	1.0
oppC		Oligopeptide transport system permease protein OppC	58	0.97	17	0.74	1	6	98.3050847458	26.0869565217	20.4705882353	0.00163109591174	1.0	0.0211958174164	2	2	1	0.5	1.0
group_1066		hypothetical protein	18	0.3	0	0	41	23	30.5084745763	100.0	inf	0.00200942413101	1.0	0.0260448297805	1	1	0	1.0	1.0
group_878		hypothetical protein	43	0.72	8	0.35	16	15	72.8813559322	65.2173913043	5.0390625	0.00218511463143	1.0	0.0282492068932	2	2	2	0.5	0.5
group_352		hypothetical protein	23	0.38	1	0.04	36	22	38.9830508475	95.652173913	14.0555555556	0.00224448966901	1.0	0.0286045600311	2	1	1	1.0	1.0
group_1173	melR	Melibiose operon regulatory protein	23	0.38	1	0.04	36	22	38.9830508475	95.652173913	14.0555555556	0.00224448966901	1.0	0.0286045600311	2	2	1	0.5	1.0
xerD_2		Tyrosine recombinase XerD	22	0.37	1	0.04	37	22	37.2881355932	95.652173913	13.0810810811	0.00229223258948	1.0	0.0286045600311	3	2	1	1.0	1.0
icaR		Biofilm operon icaADBC HTH-type negative transcriptional regulator IcaR	22	0.37	1	0.04	37	22	37.2881355932	95.652173913	13.0810810811	0.00229223258948	1.0	0.0286045600311	2	2	1	0.5	1.0
icaD		Poly-beta-1,6-N-acetyl-D-glucosamine synthesis protein IcaD	22	0.37	1	0.04	37	22	37.2881355932	95.652173913	13.0810810811	0.00229223258948	1.0	0.0286045600311	2	2	1	0.5	1.0
icaA		Poly-beta-1,6-N-acetyl-D-glucosamine synthase	22	0.37	1	0.04	37	22	37.2881355932	95.652173913	13.0810810811	0.00229223258948	1.0	0.0286045600311	2	2	1	0.5	1.0
arlR_2		Response regulator ArlR	22	0.37	1	0.04	37	22	37.2881355932	95.652173913	13.0810810811	0.00229223258948	1.0	0.0286045600311	2	1	1	1.0	1.0
ydjH		putative sugar kinase YdjH	22	0.37	1	0.04	37	22	37.2881355932	95.652173913	13.0810810811	0.00229223258948	1.0	0.0286045600311	2	1	1	1.0	1.0
group_4590		hypothetical protein	22	0.37	1	0.04	37	22	37.2881355932	95.652173913	13.0810810811	0.00229223258948	1.0	0.0286045600311	2	1	1	1.0	1.0
gtf2_1		Glycosyltransferase-stabilizing protein Gtf2	22	0.37	1	0.04	37	22	37.2881355932	95.652173913	13.0810810811	0.00229223258948	1.0	0.0286045600311	2	2	1	0.5	1.0
group_1079		hypothetical protein	22	0.37	1	0.04	37	22	37.2881355932	95.652173913	13.0810810811	0.00229223258948	1.0	0.0286045600311	2	1	1	1.0	1.0
icaC		putative poly-beta-1,6-N-acetyl-D-glucosamine export protein	22	0.37	1	0.04	37	22	37.2881355932	95.652173913	13.0810810811	0.00229223258948	1.0	0.0286045600311	2	2	1	0.5	1.0
ywqN		Putative NAD(P)H-dependent FMN-containing oxidoreductase YwqN	22	0.37	1	0.04	37	22	37.2881355932	95.652173913	13.0810810811	0.00229223258948	1.0	0.0286045600311	2	2	1	0.5	1.0
icaB		Poly-beta-1,6-N-acetyl-D-glucosamine N-deacetylase	22	0.37	1	0.04	37	22	37.2881355932	95.652173913	13.0810810811	0.00229223258948	1.0	0.0286045600311	2	2	1	0.5	1.0
mco		Multicopper oxidase mco	41	0.68	7	0.3	18	16	69.4915254237	69.5652173913	5.20634920635	0.00232823650053	1.0	0.0289819340623	3	2	2	1.0	1.0
group_462		hypothetical protein	36	0.6	5	0.22	23	18	61.0169491525	78.2608695652	5.6347826087	0.0027051895466	1.0	0.0335083700243	2	2	1	0.5	1.0
blaZ		Beta-lactamase	36	0.6	5	0.22	23	18	61.0169491525	78.2608695652	5.6347826087	0.0027051895466	1.0	0.0335083700243	2	2	2	0.5	0.5
group_896		hypothetical protein	32	0.53	4	0.17	27	19	54.2372881356	82.6086956522	5.62962962963	0.00289545342182	1.0	0.0357769908067	2	2	1	0.5	1.0
group_6625		hypothetical protein	16	0.27	0	0	43	23	27.1186440678	100.0	inf	0.004041499027	1.0	0.0495724356264	1	1	0	1.0	1.0
group_129		putative lipoprotein	16	0.27	0	0	43	23	27.1186440678	100.0	inf	0.004041499027	1.0	0.0495724356264	1	1	0	1.0	1.0
Legend: * Hypothetical protein from which putative annotation was obtained from blasting against the NCBI non-redundant protein database.
